# Supplementary material for: Humanization of yeast genes with multiple human orthologs reveals functional divergence between paralogs
Source: PLoS Biol. 2020 May 18;18(5):e3000627. doi: 10.1371/journal.pbio.3000627 (PMC7259792; doi:10.1371/journal.pbio.3000627)
Supplement: S1 Table — We list the results of each assay background (TS or hetKO) as well as tetrad complementation reassay status and the final overall status used for subsequent analyses. Also listed is the literature status of genes found in YeastMine as previously reported literature assays. Those without a literature status are considered novel to this study. hetKO, heterozygous knockout; TS, temperature-sensitive. (XLSX) [file pbio.3000627.s007.xlsx]

## Sheet: Assay Status
Orthogroup	ScUniProt	ScSystematicID	HsUniProt	HsName	HsORFeomeID	HsEntrez	Orthology	MM Status	TS Status	MM/TS Status	Reassay Status	Final Status	Literature Status
23	P06786	YNL088W	P11388	TOP2A	NA	7153	1:2	NA	NA	NA	ND	NA	NA
23	P06786	YNL088W	Q02880	TOP2B	NA	7155	1:2	NA	NA	NA	ND	NA	NA
38	P40527	YIL048W	O75110	ATP9A	NA	10079	1:2	NA	NA	NA	ND	NA	NA
38	P40527	YIL048W	O43861	ATP9B	31011@A11	374868	1:2	Non complement	Non complement	Non complement	ND	Non complement	NA
65	P04801	YIL078W	P26639	TARS	11024@C08	6897	1:2	Complement	NA	Complement	Complement	Complement	Complement
65	P04801	YIL078W	A2RTX5	TARSL2	51010@D02	123283	1:2	Non complement	NA	Non complement	ND	Non complement	NA
70	P11075	YDR170C	Q9Y6D6	ARFGEF1	NA	10565	1:2	NA	NA	NA	ND	NA	NA
70	P11075	YDR170C	Q9Y6D5	ARFGEF2	NA	10564	1:2	NA	Non complement	Non complement	ND	Non complement	NA
74	P39007	YGL022W	P46977	STT3A	11014@B12	3703	1:2	Non complement	Non complement	Non complement	ND	Non complement	NA
74	P39007	YGL022W	Q8TCJ2	STT3B	11020@A09	201595	1:2	Non complement	Non complement	Non complement	ND	Non complement	NA
80	P14742	YKL104C	O94808	GFPT2	11071@E05	9945	1:2	Non complement	Complement	Complement	Complement	Complement	NA
80	P14742	YKL104C	Q06210	GFPT1	31003@H07	2673	1:2	Non complement	Non complement	Non complement	ND	Non complement	NA
89	P15303	YPR181C	Q15436	SEC23A	NA	10484	1:2	NA	Non complement	Non complement	ND	Non complement	NA
89	P15303	YPR181C	Q15437	SEC23B	11014@F03	10483	1:2	Complement	Non complement	Complement	Non complement	Non complement	NA
112	P32481	YER025W	Q2VIR3	EIF2S3L	NA	255308	1:2	NA	NA	NA	ND	NA	NA
112	P32481	YER025W	P41091	EIF2S3	11012@D02	1968	1:2	Complement	NA	Complement	Non complement	Non complement	Complement
159	P39079	YDR188W	P40227	CCT6A	51013@B01	908	1:2	Non complement	NA	Non complement	ND	Non complement	NA
159	P39079	YDR188W	Q92526	CCT6B	11068@C06	10693	1:2	Non complement	NA	Non complement	ND	Non complement	NA
171	P24783	YNL112W	P17844	DDX5	NA	1655	1:2	Complement	NA	Complement	Complement	Complement	NA
171	P24783	YNL112W	Q92841	DDX17	11023@G09	10521	1:2	Complement	NA	Complement	Non complement	Non complement	NA
172	P39940	YER125W	P46934	NEDD4	NA	4734	1:2	Non complement	Non complement	Non complement	ND	Non complement	Non complement
172	P39940	YER125W	Q96PU5	NEDD4L	11025@C08	23327	1:2	Non complement	Non complement	Non complement	ND	Non complement	NA
178	P32908	YFL008W	Q14683	SMC1A	51024@E01	8243	1:2	NA	Non complement	Non complement	ND	Non complement	NA
178	P32908	YFL008W	Q8NDV3	SMC1B	51008@E06	27127	1:2	NA	Non complement	Non complement	ND	Non complement	NA
188	Q07478	YDL084W	Q13838	DDX39B	11010@H07	7919	1:2	Non complement	Complement	Complement	Complement	Complement	Complement
188	Q07478	YDL084W	O00148	DDX39A	31016@A05	10212	1:2	Non complement	Non complement	Non complement	ND	Non complement	Complement
200	P14126	YOR063W	P39023	RPL3	NA	6122	1:2	Non complement	NA	Non complement	ND	Non complement	NA
200	P14126	YOR063W	Q92901	RPL3L	NA	6123	1:2	Non complement	NA	Non complement	ND	Non complement	NA
205	P32915	YLR378C	P61619	SEC61A1	11036@C09	29927	1:2	Non complement	NA	Non complement	ND	Non complement	NA
205	P32915	YLR378C	Q9H9S3	SEC61A2	11036@B02	55176	1:2	Non complement	NA	Non complement	ND	Non complement	NA
214	P00560	YCR012W	P00558	PGK1	51035@A08	5230	1:2	Complement	NA	Complement	Complement	Complement	Complement
214	P00560	YCR012W	P07205	PGK2	31002@F05	5232	1:2	Complement	NA	Complement	Complement	Complement	Complement
216	P05453	YDR172W	Q8IYD1	GSPT2	11039@A10	23708	1:2	Complement	Complement	Complement	Complement	Complement	NA
216	P05453	YDR172W	P15170	GSPT1	461_0024@F04	2935	1:2	Non complement	NA	Non complement	ND	Non complement	NA
235	P32074	YNL287W	Q9UBF2	COPG2	NA	26958	1:2	NA	NA	NA	ND	NA	NA
235	P32074	YNL287W	Q9Y678	COPG1	NA	22820	1:2	NA	NA	NA	ND	NA	NA
236	P39958	YER136W	P31150	GDI1	11063@E08	2664	1:2	NA	Complement	Complement	Complement	Complement	NA
236	P39958	YER136W	P50395	GDI2	11011@E08	2665	1:2	NA	Complement	Complement	Complement	Complement	Complement
245	P47117	YJR065C	P61158	ACTR3	31002@G05	10096	1:2	Non complement	NA	Non complement	ND	Non complement	NA
245	P47117	YJR065C	Q9P1U1	ACTR3B	11033@F12	57180	1:2	Non complement	NA	Non complement	ND	Non complement	NA
263	P40970	YDR062W	O15270	SPTLC2	NA	9517	1:2	Non complement	NA	Non complement	ND	Non complement	NA
263	P40970	YDR062W	Q9NUV7	SPTLC3	NA	55304	1:2	Non complement	Non complement	Non complement	ND	Non complement	NA
267	P32337	YMR308C	O00410	IPO5	31037@H03	3843	1:2	Complement	Complement	Complement	Complement	Complement	Complement
267	P32337	YMR308C	O60518	RANBP6	461_0023@B02	26953	1:2	Non complement	Non complement	Non complement	ND	Non complement	NA
271	P53894	YNL161W	Q15208	STK38	11064@E12	11329	1:2	Non complement	NA	Non complement	ND	Non complement	NA
271	P53894	YNL161W	Q9Y2H1	STK38L	11064@E01	23012	1:2	Non complement	NA	Non complement	ND	Non complement	NA
274	P07263	YPR033C	P12081	HARS	11067@E03	3035	1:2	Complement	Non complement	Complement	Complement	Complement	NA
274	P07263	YPR033C	P49590	HARS2	11076@F05	23438	1:2	Non complement	Non complement	Non complement	ND	Non complement	NA
276	P09938	YJL026W	Q7LG56	RRM2B	51005@B02	50484	1:2	Complement	NA	Complement	Complement	Complement	NA
276	P09938	YJL026W	P31350	RRM2	11086@A06	6241	1:2	Non complement	NA	Non complement	ND	Non complement	NA
323	P54839	YML126C	Q01581	HMGCS1	NA	3157	1:2	Complement	NA	Complement	ND	Complement	Complement
323	P54839	YML126C	P54868	HMGCS2	461_0018@C08	3158	1:2	Non complement	NA	Non complement	ND	Non complement	NA
333	P15646	YDL014W	A6NHQ2	FBLL1	NA	345630	1:2	NA	NA	NA	ND	NA	NA
333	P15646	YDL014W	P22087	FBL	31042@G10	2091	1:2	Non complement	Non complement	Non complement	ND	Non complement	Complement
341	Q12018	YDL132W	Q13616	CUL1	11064@D06	8454	1:2	Non complement	Non complement	Non complement	ND	Non complement	Complement
341	Q12018	YDL132W	Q13617	CUL2	11078@H03	8453	1:2	Non complement	Non complement	Non complement	ND	Non complement	NA
401	P10507	YLR163C	O75439	PMPCB	11059@E08	9512	1:2	Non complement	Non complement	Non complement	ND	Non complement	NA
401	P10507	YLR163C	P31930	UQCRC1	11037@F06	7384	1:2	Non complement	Non complement	Non complement	ND	Non complement	NA
403	P09950	YDR232W	P13196	ALAS1	11039@B08	211	1:2	Complement	NA	Complement	Complement	Complement	NA
403	P09950	YDR232W	P22557	ALAS2	11077@C01	212	1:2	Complement	NA	Complement	Complement	Complement	NA
454	P40468	YIL129C	Q5TBA9	FRY	NA	10129	1:2	NA	NA	NA	ND	NA	NA
454	P40468	YIL129C	O94915	FRYL	11060@F11	285527	1:2	Non complement	NA	Non complement	ND	Non complement	NA
462	P05317	YLR340W	Q8NHW5	RPLP0P6	NA	220717	1:2	NA	NA	NA	ND	NA	NA
462	P05317	YLR340W	P05388	RPLP0	NA	6175	1:2	Non complement	NA	Non complement	ND	Non complement	Complement
471	P53378	YLR212C	Q9NRH3	TUBG2	11011@G02	27175	1:2	NA	Complement	Complement	Complement	Complement	NA
471	P53378	YLR212C	P23258	TUBG1	11037@B03	7283	1:2	NA	Non complement	Non complement	ND	Non complement	NA
486	P14743	YLR195C	O60551	NMT2	11037@H03	9397	1:2	Non complement	Non complement	Non complement	ND	Non complement	NA
486	P14743	YLR195C	P30419	NMT1	461_0020@E10	4836	1:2	Non complement	Non complement	Non complement	ND	Non complement	NA
497	P43123	YDL103C	Q16222	UAP1	11067@C07	6675	1:2	Complement	Complement	Complement	Complement	Complement	Complement
497	P43123	YDL103C	Q3KQV9	UAP1L1	NA	91373	1:2	NA	NA	NA	ND	NA	NA
519	P46677	YGR274C	P21675	TAF1	NA	6872	1:2	NA	NA	NA	ND	NA	NA
519	P46677	YGR274C	Q8IZX4	TAF1L	NA	138474	1:2	NA	NA	NA	ND	NA	NA
532	P00817	YBR011C	Q15181	PPA1	51030@F07	5464	1:2	Complement	NA	Complement	Complement	Complement	NA
532	P00817	YBR011C	Q9H2U2	PPA2	31020@F06	27068	1:2	Non complement	NA	Non complement	ND	Non complement	NA
572	P13393	YER148W	P20226	TBP	51015@A08	6908	1:2	Non complement	Complement	Complement	Complement	Complement	Non complement
572	P13393	YER148W	Q6SJ96	TBPL2	51005@A05	387332	1:2	NA	Non complement	Non complement	ND	Non complement	NA
584	Q04673	YLR005W	Q13888	GTF2H2	11002@H11	2966	1:2	Non complement	Non complement	Non complement	ND	Non complement	NA
584	Q04673	YLR005W	Q6P1K8	GTF2H2C	31013@B12	728340	1:2	Non complement	Non complement	Non complement	ND	Non complement	NA
604	P38221	YBR029C	O95674	CDS2	11063@D10	8760	1:2	Complement	NA	Complement	Complement	Complement	Complement
604	P38221	YBR029C	Q92903	CDS1	461_0017@F04	1040	1:2	Non complement	NA	Non complement	ND	Non complement	NA
605	P40303	YOL038W	O14818	PSMA7	NA	5688	1:2	Complement	NA	Complement	ND	Complement	NA
605	P40303	YOL038W	Q8TAA3	PSMA8	11045@A10	143471	1:2	Non complement	NA	Non complement	ND	Non complement	NA
609	P41805	YLR075W	P27635	RPL10	NA	6134	1:2	NA	NA	NA	ND	NA	NA
609	P41805	YLR075W	Q96L21	RPL10L	11019@G05	140801	1:2	Complement	NA	Complement	NI	NA	NA
628	P07283	YFL045C	O15305	PMM2	11047@E09	5373	1:2	Complement	Complement	Complement	Complement	Complement	NA
628	P07283	YFL045C	Q92871	PMM1	11048@H04	5372	1:2	Non complement	Non complement	Non complement	ND	Non complement	NA
640	P38968	YDL195W	O94979	SEC31A	31030@C04	22872	1:2	Non complement	Non complement	Non complement	ND	Non complement	NA
640	P38968	YDL195W	Q9NQW1	SEC31B	31028@C09	25956	1:2	Complement	Non complement	Complement	Non complement	Non complement	NA
646	P30656	YPR103W	P28062	PSMB8	461_0011@A12	5696	1:2	Non complement	NA	Non complement	ND	Non complement	NA
646	P30656	YPR103W	P28074	PSMB5	31005@F04	5693	1:2	Non complement	NA	Non complement	ND	Non complement	NA
658	P25043	YOR157C	P40306	PSMB10	11021@C12	5699	1:2	Non complement	Non complement	Non complement	ND	Non complement	NA
658	P25043	YOR157C	Q99436	PSMB7	11031@B01	5695	1:2	Non complement	Non complement	Non complement	ND	Non complement	NA
679	Q04500	YML093W	Q5TAP6	UTP14C	51022@H08	9724	1:2	Complement	NA	Complement	Non complement	Non complement	NA
679	Q04500	YML093W	Q9BVJ6	UTP14A	11072@E06	10813	1:2	Complement	NA	Complement	Non complement	Non complement	NA
717	P32497	YMR309C	B5ME19	EIF3CL	NA	728689	1:2	NA	NA	NA	ND	NA	NA
717	P32497	YMR309C	Q99613	EIF3C	11025@C10	8663	1:2	Non complement	NA	Non complement	ND	Non complement	NA
782	P38328	YBR234C	O15143	ARPC1B	11058@F10	10095	1:2	Non complement	NA	Non complement	ND	Non complement	NA
782	P38328	YBR234C	Q92747	ARPC1A	31005@D12	10552	1:2	Non complement	NA	Non complement	ND	Non complement	NA
828	P38624	YJL001W	P28065	PSMB9	NA	5698	1:2	Non complement	NA	Non complement	ND	Non complement	NA
828	P38624	YJL001W	P28072	PSMB6	NA	5694	1:2	Non complement	NA	Non complement	ND	Non complement	NA
865	P38127	YBR192W	Q96CQ1	SLC25A36	11032@A03	55186	1:2	Non complement	NA	Non complement	ND	Non complement	NA
865	P38127	YBR192W	Q9BSK2	SLC25A33	11021@G09	84275	1:2	Non complement	NA	Non complement	ND	Non complement	NA
877	P20606	YPL218W	Q9NR31	SAR1A	11019@B08	56681	1:2	NA	NA	NA	ND	NA	NA
877	P20606	YPL218W	Q9Y6B6	SAR1B	11075@B05	51128	1:2	NA	NA	NA	ND	NA	NA
893	P15496	YPL117C	Q13907	IDI1	11020@B03	3422	1:2	Complement	NA	Complement	Complement	Complement	Complement
893	P15496	YPL117C	Q9BXS1	IDI2	31019@F05	91734	1:2	Non complement	NA	Non complement	ND	Non complement	NA
942	P32464	YKL189W	Q9Y376	CAB39	461_0013@D12	51719	1:2	NA	NA	NA	ND	NA	NA
942	P32464	YKL189W	Q9H9S4	CAB39L	11033@C07	81617	1:2	NA	Non complement	Non complement	ND	Non complement	NA
945	P21147	YGL055W	O00767	SCD	461_0014@D02	6319	1:2	Complement	Non complement	Complement	Non complement	Non complement	NA
945	P21147	YGL055W	Q86SK9	SCD5	11042@A12	79966	1:2	Non complement	Non complement	Non complement	ND	Non complement	NA
970	Q03103	YML130C	Q86YB8	ERO1B	31002@C08	56605	1:2	Complement	Complement	Complement	ND	Complement	NA
970	Q03103	YML130C	Q96HE7	ERO1A	11012@C03	30001	1:2	Complement	Complement	Complement	ND	Complement	Complement
983	Q03921	YDR141C	Q5JWR5	DOPEY1	NA	23033	1:2	NA	NA	NA	ND	NA	NA
983	Q03921	YDR141C	Q9Y3R5	DOPEY2	NA	9980	1:2	NA	NA	NA	ND	NA	NA
991	P32471	YAL003W	P24534	EEF1B2	NA	1933	1:2	NA	Non complement	Non complement	ND	Non complement	Complement
991	P32471	YAL003W	P29692	EEF1D	NA	1936	1:2	Non complement	Non complement	Non complement	ND	Non complement	NA
1000	P23503	YNL240C	Q9H6Q4	NARFL	11065@C08	64428	1:2	Non complement	NA	Non complement	ND	Non complement	NA
1000	P23503	YNL240C	Q9UHQ1	NARF	11010@C03	26502	1:2	Non complement	NA	Non complement	ND	Non complement	NA
1001	P36149	YKR068C	Q5T215	TRAPPC3L	NA	100128327	1:2	NA	NA	NA	ND	NA	NA
1001	P36149	YKR068C	O43617	TRAPPC3	11044@C03	27095	1:2	Non complement	NA	Non complement	ND	Non complement	NA
1010	P38912	YMR260C	O14602	EIF1AY	11042@F10	9086	1:2	Complement	NA	Complement	Complement	Complement	NA
1010	P38912	YMR260C	P47813	EIF1AX	NA	1964	1:2	Complement	NA	Complement	Complement	Complement	NA
1033	P06787	YBR109C	P27482	CALML3	NA	810	1:2	Complement	Complement	Complement	Complement	Complement	Complement
1033	P06787	YBR109C	P62158	CALM1	NA	801	1:2	Complement	Complement	Complement	Complement	Complement	Complement
1041	P40010	YER006W	Q9BVP2	GNL3	NA	26354	1:2	Non complement	NA	Non complement	ND	Non complement	NA
1041	P40010	YER006W	Q9NVN8	GNL3L	11069@H04	54552	1:2	Non complement	NA	Non complement	ND	Non complement	NA
1112	Q04264	YMR076C	Q29RF7	PDS5A	31038@B01	23244	1:2	Non complement	NA	Non complement	ND	Non complement	NA
1112	Q04264	YMR076C	Q9NTI5	PDS5B	11068@C01	23047	1:2	Non complement	NA	Non complement	ND	Non complement	NA
1132	P32602	YBL050W	P54920	NAPA	11051@F02	8775	1:2	Non complement	Non complement	Non complement	ND	Non complement	NA
1132	P32602	YBL050W	Q9H115	NAPB	31005@C07	63908	1:2	Non complement	Non complement	Non complement	ND	Non complement	NA
1196	P33203	YKL012W	O75400	PRPF40A	11046@A10	55660	1:2	Non complement	NA	Non complement	ND	Non complement	NA
1196	P33203	YKL012W	Q6NWY9	PRPF40B	461_0020@G04	25766	1:2	Non complement	NA	Non complement	ND	Non complement	NA
1249	P39515	YJL143W	O60830	TIMM17B	11018@E02	10245	1:2	Non complement	NA	Non complement	ND	Non complement	NA
1249	P39515	YJL143W	Q99595	TIMM17A	11074@F04	10440	1:2	Non complement	NA	Non complement	ND	Non complement	NA
1250	P53039	YGR172C	Q969M3	YIPF5	11030@F09	81555	1:2	Complement	Complement	Complement	Complement	Complement	NA
1250	P53039	YGR172C	Q8N8F6	YIPF7	51002@G05	285525	1:2	Non complement	Non complement	Non complement	ND	Non complement	NA
1254	P32380	YDR356W	O15083	ERC2	NA	26059	1:2	NA	Complement	Complement	NA	NA	NA
1254	P32380	YDR356W	Q8IUD2	ERC1	11040@E12	23085	1:2	NA	NA	NA	ND	NA	NA
1263	P53769	YLR323C	O15541	RNF113A	11056@E02	7737	1:2	Non complement	NA	Non complement	ND	Non complement	NA
1263	P53769	YLR323C	Q8IZP6	RNF113B	NA	140432	1:2	Non complement	NA	Non complement	ND	Non complement	NA
1337	P32911	YNL244C	O60739	EIF1B	11016@F06	10289	1:2	Complement	NA	Complement	Complement	Complement	Complement
1337	P32911	YNL244C	P41567	EIF1	NA	10209	1:2	Complement	NA	Complement	Complement	Complement	NA
1373	Q06102	YPR107C	A6NMK7	CPSF4L	461_0009@E08	642843	1:2	Non complement	NA	Non complement	ND	Non complement	NA
1373	Q06102	YPR107C	O95639	CPSF4	11030@C08	10898	1:2	Non complement	NA	Non complement	ND	Non complement	NA
1376	P43572	YFL024C	Q52LR7	EPC2	NA	26122	1:2	Non complement	NA	Non complement	ND	Non complement	NA
1376	P43572	YFL024C	Q9H2F5	EPC1	31028@D03	80314	1:2	Non complement	NA	Non complement	ND	Non complement	NA
1377	P07260	YOL139C	P06730	EIF4E	11046@B10	1977	1:2	Complement	Complement	Complement	Complement	Complement	Complement
1377	P07260	YOL139C	A6NMX2	EIF4E1B	NA	253314	1:2	NA	NA	NA	ND	NA	NA
1386	P32773	YOR194C	P52655	GTF2A1	51014@H10	2957	1:2	Non complement	NA	Non complement	ND	Non complement	NA
1386	P32773	YOR194C	Q9UNN4	GTF2A1L	11065@E08	11036	1:2	Complement	NA	Complement	Non complement	Non complement	NA
1455	P53600	YPL010W	P61923	COPZ1	11074@D07	22818	1:2	Complement	NA	Complement	Non complement	Non complement	NA
1455	P53600	YPL010W	Q9P299	COPZ2	NA	51226	1:2	Non complement	Non complement	Non complement	ND	Non complement	NA
1456	P22224	YGL233W	Q9Y2D4	EXOC6B	NA	23233	1:2	NA	NA	NA	ND	NA	NA
1456	P22224	YGL233W	Q8TAG9	EXOC6	11078@C08	54536	1:2	Non complement	NA	Non complement	ND	Non complement	NA
1472	Q99190	YDL015C	Q9NZ01	TECR	11053@B08	9524	1:2	Complement	NA	Complement	Complement	Complement	Complement
1472	Q99190	YDL015C	Q5HYJ1	TECRL	NA	253017	1:2	Complement	NA	Complement	Non complement	Non complement	NA
1480	P40857	YJL097W	Q6Y1H2	HACD2	31005@G03	201562	1:2	Complement	NA	Complement	ND	Complement	NA
1480	P40857	YJL097W	B0YJ81	HACD1	11050@H06	9200	1:2	Non complement	NA	Non complement	ND	Non complement	NA
1484	P22023	YOR336W	Q9NYU2	UGGT1	NA	56886	1:2	NA	NA	NA	ND	NA	NA
1484	P22023	YOR336W	Q9NYU1	UGGT2	11001@C12	55757	1:2	Non complement	Non complement	Non complement	ND	Non complement	NA
1499	P25299	YGL044C	P33240	CSTF2	11089@H04	1478	1:2	Non complement	Non complement	Non complement	ND	Non complement	NA
1499	P25299	YGL044C	Q9H0L4	CSTF2T	11070@E08	23283	1:2	Non complement	Non complement	Non complement	ND	Non complement	NA
1507	Q12017	YOR281C	Q8N4E4	PDCL2	NA	132954	1:2	Complement	NA	Complement	Complement	Complement	NA
1507	Q12017	YOR281C	Q9H2J4	PDCL3	11020@E05	79031	1:2	NA	NA	NA	ND	NA	NA
1512	P38523	YOR232W	Q9HAV7	GRPEL1	11046@B05	80273	1:2	Complement	Complement	Complement	Complement	Complement	NA
1512	P38523	YOR232W	Q8TAA5	GRPEL2	31031@B06	134266	1:2	Non complement	Non complement	Non complement	ND	Non complement	NA
1542	Q12446	YOR181W	O00401	WASL	31002@A09	8976	1:2	Complement	Complement	Complement	Complement	Complement	Complement
1542	Q12446	YOR181W	P42768	WAS	11067@B03	7454	1:2	Non complement	Non complement	Non complement	ND	Non complement	NA
1580	P11746	YMR043W	Q02080	MEF2B	NA	100271849	1:2	NA	NA	NA	ND	NA	NA
1580	P11746	YMR043W	Q14814	MEF2D	NA	4209	1:2	Non complement	NA	Non complement	ND	Non complement	NA
1618	P38334	YBR254C	P0DI81	TRAPPC2	NA	6399	1:2	Complement	NA	Complement	Complement	Complement	Complement
1618	P38334	YBR254C	P0DI82	TRAPPC2B	11042@D09	10597	1:2	Complement	NA	Complement	ND	Complement	NA
1638	P35178	YDR087C	P56182	RRP1	11012@A04	8568	1:2	Non complement	Non complement	Non complement	ND	Non complement	NA
1638	P35178	YDR087C	Q14684	RRP1B	NA	23076	1:2	Non complement	Non complement	Non complement	ND	Non complement	NA
1654	P53845	YNL263C	O95070	YIF1A	11051@C11	10897	1:2	Non complement	NA	Non complement	ND	Non complement	NA
1654	P53845	YNL263C	Q5BJH7	YIF1B	11031@E12	90522	1:2	Non complement	NA	Non complement	ND	Non complement	NA
1677	P53617	YNL251C	O95104	SCAF4	NA	57466	1:2	NA	NA	NA	ND	NA	NA
1677	P53617	YNL251C	Q9UPN6	SCAF8	NA	22828	1:2	NA	NA	NA	ND	NA	NA
1684	P20486	YBR135W	P33552	CKS2	NA	1164	1:2	Complement	NA	Complement	Complement	Complement	NA
1684	P20486	YBR135W	P61024	CKS1B	NA	1163	1:2	Complement	Complement	Complement	Complement	Complement	Complement
1685	P32844	YIL068C	Q86VI1	EXOC3L1	NA	283849	1:2	NA	NA	NA	ND	NA	NA
1685	P32844	YIL068C	O60645	EXOC3	461_0021@D09	11336	1:2	NA	Non complement	Non complement	ND	Non complement	NA
1693	P38863	YHR172W	Q96CW5	TUBGCP3	11062@G01	10426	1:2	Non complement	NA	Non complement	ND	Non complement	NA
1693	P38863	YHR172W	Q9BSJ2	TUBGCP2	NA	10844	1:2	Non complement	NA	Non complement	ND	Non complement	NA
1702	Q05021	YMR227C	Q15545	TAF7	11057@A03	6879	1:2	Non complement	Non complement	Non complement	ND	Non complement	NA
1702	Q05021	YMR227C	Q5H9L4	TAF7L	461_0017@G04	54457	1:2	Non complement	Non complement	Non complement	ND	Non complement	NA
1735	Q05027	YMR236W	Q16594	TAF9	11043@G11	6880	1:2	Non complement	Non complement	Non complement	ND	Non complement	NA
1735	Q05027	YMR236W	Q9HBM6	TAF9B	11048@A02	51616	1:2	Non complement	NA	Non complement	ND	Non complement	NA
1753	P26754	YNL312W	P15927	RPA2	NA	6118	1:2	Non complement	NA	Non complement	ND	Non complement	Non complement
1753	P26754	YNL312W	Q13156	RPA4	31026@F09	29935	1:2	Complement	NA	Complement	Non complement	Non complement	NA
1776	P07807	YOR236W	P00374	DHFR	11028@F02	1719	1:2	Complement	Complement	Complement	Complement	Complement	Complement
1776	P07807	YOR236W	Q86XF0	DHFRL1	31001@G03	200895	1:2	Non complement	NA	Non complement	ND	Non complement	NA
1783	P23644	YMR203W	O96008	TOMM40	31044@A04	10452	1:2	Non complement	NA	Non complement	ND	Non complement	NA
1783	P23644	YMR203W	Q969M1	TOMM40L	31043@A03	84134	1:2	Non complement	NA	Non complement	ND	Non complement	NA
1816	P40204	YFL017W-A	A8MWD9	SNRPGP15	NA	100130932	1:2	NA	NA	NA	ND	NA	NA
1816	P40204	YFL017W-A	P62308	SNRPG	NA	6637	1:2	NA	NA	NA	ND	NA	NA
1882	P43124	YDL105W	Q8N140	EID3	11055@E06	493861	1:2	Non complement	Non complement	Non complement	ND	Non complement	NA
1882	P43124	YDL105W	Q9NXX6	NSMCE4A	NA	54780	1:2	Non complement	NA	Non complement	ND	Non complement	NA
1908	P32897	YNR017W	Q5SRD1	TIMM23B	NA	100652748	1:2	NA	NA	NA	ND	NA	NA
1908	P32897	YNR017W	O14925	TIMM23	461_0003@H12	100287932	1:2	Non complement	NA	Non complement	ND	Non complement	NA
1925	P40518	YIL062C	Q9BPX5	ARPC5L	NA	81873	1:2	Complement	Complement	Complement	Complement	Complement	NA
1925	P40518	YIL062C	O15511	ARPC5	31018@C06	10092	1:2	Non complement	NA	Non complement	ND	Non complement	NA
1966	P35180	YGR082W	Q15388	TOMM20	11083@B04	9804	1:2	NA	NA	NA	ND	NA	NA
1966	P35180	YGR082W	Q6UXN7	TOMM20L	461_0009@C04	387990	1:2	NA	NA	NA	ND	NA	NA
1973	Q12158	YDL003W	O60216	RAD21	31010@E10	5885	1:2	Non complement	Non complement	Non complement	ND	Non complement	NA
1973	Q12158	YDL003W	Q9H4I0	RAD21L1	NA	642636	1:2	Non complement	Non complement	Non complement	ND	Non complement	NA
2028	P22804	YIL004C	O15155	BET1	NA	10282	1:2	Non complement	Non complement	Non complement	ND	Non complement	NA
2028	P22804	YIL004C	Q9NYM9	BET1L	NA	51272	1:2	Non complement	Non complement	Non complement	ND	Non complement	NA
56	P08964	YHR023W	P12882	MYH1	51024@F10	4619	1:>2	Complement	NA	Complement	Complement	Complement	NA
56	P08964	YHR023W	P35749	MYH11	NA	4629	1:>2	Complement	NA	Complement	Complement	Complement	NA
56	P08964	YHR023W	P11055	MYH3	NA	4621	1:>2	NA	NA	NA	ND	NA	NA
56	P08964	YHR023W	P13533	MYH6	NA	4624	1:>2	NA	NA	NA	ND	NA	NA
56	P08964	YHR023W	P13535	MYH8	NA	4626	1:>2	NA	NA	NA	ND	NA	NA
56	P08964	YHR023W	P35579	MYH9	11042@E11	4627	1:>2	NA	NA	NA	ND	NA	NA
56	P08964	YHR023W	Q7Z406	MYH14	NA	79784	1:>2	NA	NA	NA	ND	NA	NA
56	P08964	YHR023W	Q9UKX3	MYH13	NA	8735	1:>2	NA	NA	NA	ND	NA	NA
56	P08964	YHR023W	Q9Y2K3	MYH15	NA	22989	1:>2	NA	NA	NA	ND	NA	NA
56	P08964	YHR023W	Q9Y623	MYH4	NA	4622	1:>2	NA	NA	NA	ND	NA	NA
56	P08964	YHR023W	A7E2Y1	MYH7B	31026@F03	57644	1:>2	Non complement	NA	Non complement	ND	Non complement	NA
56	P08964	YHR023W	P12883	MYH7	NA	4625	1:>2	Non complement	NA	Non complement	ND	Non complement	NA
56	P08964	YHR023W	P35580	MYH10	NA	4628	1:>2	Non complement	NA	Non complement	ND	Non complement	NA
56	P08964	YHR023W	Q9UKX2	MYH2	NA	4620	1:>2	Non complement	NA	Non complement	ND	Non complement	NA
96	P02557	YFL037W	P04350	TUBB4A	11011@D12	10382	1:>2	Non complement	Complement	Complement	ND	Complement	NA
96	P02557	YFL037W	A6NNZ2	NA	NA	NA	1:>2	NA	NA	NA	ND	NA	NA
96	P02557	YFL037W	Q3ZCM7	TUBB8	NA	347688	1:>2	NA	NA	NA	ND	NA	NA
96	P02557	YFL037W	P07437	TUBB	11063@C10	203068	1:>2	Non complement	Non complement	Non complement	ND	Non complement	NA
96	P02557	YFL037W	P68371	TUBB4B	11063@D07	10383	1:>2	Non complement	Non complement	Non complement	ND	Non complement	NA
96	P02557	YFL037W	Q13509	TUBB3	11037@B01	10381	1:>2	Non complement	Non complement	Non complement	ND	Non complement	NA
96	P02557	YFL037W	Q13885	TUBB2A	11036@H09	7280	1:>2	Non complement	Non complement	Non complement	ND	Non complement	NA
96	P02557	YFL037W	Q9BUF5	TUBB6	11086@B12	84617	1:>2	Non complement	Non complement	Non complement	ND	Non complement	NA
96	P02557	YFL037W	Q9BVA1	TUBB2B	11036@H10	347733	1:>2	Non complement	Non complement	Non complement	ND	Non complement	NA
96	P02557	YFL037W	Q9H4B7	TUBB1	11063@G01	81027	1:>2	Non complement	Non complement	Non complement	ND	Non complement	NA
103	P60010	YFL039C	Q562R1	ACTBL2	NA	345651	1:>2	Complement	NA	Complement	Complement	Complement	NA
103	P60010	YFL039C	P60709	ACTB	11008@E09	60	1:>2	NA	NA	NA	ND	NA	NA
103	P60010	YFL039C	P62736	ACTA2	11009@B02	59	1:>2	NA	NA	NA	ND	NA	NA
103	P60010	YFL039C	P63261	ACTG1	11009@A04	71	1:>2	NA	NA	NA	ND	NA	NA
103	P60010	YFL039C	P63267	ACTG2	NA	72	1:>2	NA	NA	NA	ND	NA	NA
103	P60010	YFL039C	P68032	ACTC1	11009@B01	70	1:>2	NA	NA	NA	ND	NA	NA
103	P60010	YFL039C	P68133	ACTA1	11086@C05	58	1:>2	NA	NA	NA	ND	NA	NA
103	P60010	YFL039C	Q9BYX7	POTEKP	NA	440915	1:>2	NA	NA	NA	ND	NA	NA
184	P32598	YER133W	P36873	PPP1CC	11032@D05	5501	1:>2	Complement	Complement	Complement	Non complement	Non complement	NA
184	P32598	YER133W	P62136	PPP1CA	11055@D01	5499	1:>2	Complement	Complement	Complement	Complement	Complement	NA
184	P32598	YER133W	P62140	PPP1CB	11055@A06	5500	1:>2	Complement	Complement	Complement	Complement	Complement	NA
218	Q02821	YNL189W	O15131	KPNA5	31002@E10	3841	1:>2	Non complement	NA	Non complement	ND	Non complement	NA
218	Q02821	YNL189W	O60684	KPNA6	11068@E09	23633	1:>2	Non complement	NA	Non complement	ND	Non complement	NA
218	Q02821	YNL189W	P52294	KPNA1	11076@D11	3836	1:>2	Non complement	NA	Non complement	ND	Non complement	NA
249	P04147	YER165W	P11940	PABPC1	31043@A09	26986	1:>2	Complement	NA	Complement	Complement	Complement	NA
249	P04147	YER165W	Q9H361	PABPC3	11088@D10	5042	1:>2	Complement	NA	Complement	Complement	Complement	NA
249	P04147	YER165W	Q4VXU2	PABPC1L	NA	80336	1:>2	NA	NA	NA	ND	NA	NA
249	P04147	YER165W	Q13310	PABPC4	NA	8761	1:>2	Non complement	NA	Non complement	ND	Non complement	NA
307	P29295	YPL204W	P49674	CSNK1E	11061@E10	1454	1:>2	Complement	NA	Complement	Complement	Complement	NA
307	P29295	YPL204W	P48729	CSNK1A1	NA	1452	1:>2	Non complement	NA	Non complement	ND	Non complement	NA
307	P29295	YPL204W	P48730	CSNK1D	11061@E02	1453	1:>2	Non complement	NA	Non complement	ND	Non complement	NA
319	P24583	YBL105C	P24723	PRKCH	11039@G02	5583	1:>2	Non complement	Complement	Complement	Complement	Complement	NA
319	P24583	YBL105C	Q05655	PRKCD	NA	5580	1:>2	Non complement	Complement	Complement	Complement	Complement	NA
319	P24583	YBL105C	P05129	PRKCG	NA	5582	1:>2	Non complement	Non complement	Non complement	ND	Non complement	NA
319	P24583	YBL105C	P05771	PRKCB	11039@F01	5579	1:>2	Non complement	Non complement	Non complement	ND	Non complement	NA
319	P24583	YBL105C	P17252	PRKCA	51011@B05	5578	1:>2	Non complement	NA	Non complement	ND	Non complement	NA
319	P24583	YBL105C	Q02156	PRKCE	51010@G09	5581	1:>2	Non complement	Non complement	Non complement	ND	Non complement	Complement
319	P24583	YBL105C	Q04759	PRKCQ	51011@E01	5588	1:>2	NA	Non complement	Non complement	ND	Non complement	NA
320	P20449	YOR046C	Q9NUU7	DDX19A	11076@B03	55308	1:>2	Non complement	Non complement	Non complement	ND	Non complement	NA
320	P20449	YOR046C	Q9UHL0	DDX25	51029@A10	29118	1:>2	Non complement	Non complement	Non complement	ND	Non complement	NA
320	P20449	YOR046C	Q9UMR2	DDX19B	11012@E06	11269	1:>2	Non complement	Non complement	Non complement	ND	Non complement	NA
371	P29468	YKR002W	P51003	PAPOLA	11050@F06	10914	1:>2	Non complement	Non complement	Non complement	ND	Non complement	NA
371	P29468	YKR002W	Q9BWT3	PAPOLG	51010@H09	64895	1:>2	Non complement	Non complement	Non complement	ND	Non complement	NA
371	P29468	YKR002W	Q9NRJ5	PAPOLB	11077@G10	56903	1:>2	Non complement	Non complement	Non complement	ND	Non complement	NA
384	P00546	YBR160W	P06493	CDK1	11051@H04	983	1:>2	NA	Complement	Complement	Complement	Complement	Complement
384	P00546	YBR160W	Q00526	CDK3	NA	1018	1:>2	Complement	Complement	Complement	Complement	Complement	Complement
384	P00546	YBR160W	P24941	CDK2	11052@A02	1017	1:>2	Non complement	Non complement	Non complement	ND	Non complement	Complement
446	P32562	YMR001C	P53350	PLK1	11087@B08	5347	1:>2	Complement	NA	Complement	Non complement	Non complement	Complement
446	P32562	YMR001C	Q9H4B4	PLK3	NA	1263	1:>2	Non complement	Non complement	Non complement	ND	Non complement	NA
446	P32562	YMR001C	Q9NYY3	PLK2	31041@A08	10769	1:>2	Non complement	NA	Non complement	ND	Non complement	NA
480	P32457	YLR314C	O43236	SEPT4	NA	5414	1:>2	Non complement	Non complement	Non complement	ND	Non complement	NA
480	P32457	YLR314C	Q15019	SEPT2	11021@H11	4735	1:>2	Non complement	Non complement	Non complement	ND	Non complement	NA
480	P32457	YLR314C	Q16181	SEPT7	51005@B09	989	1:>2	NA	Non complement	Non complement	ND	Non complement	NA
480	P32457	YLR314C	Q99719	SEPT5	NA	5413	1:>2	Non complement	NA	Non complement	ND	Non complement	NA
575	P01123	YFL038C	Q9H0U4	RAB1B	31031@H05	81876	1:>2	Complement	NA	Complement	Complement	Complement	NA
575	P01123	YFL038C	Q92928	RAB1C	NA	441400	1:>2	NA	NA	NA	ND	NA	NA
575	P01123	YFL038C	P62820	RAB1A	11029@C01	5861	1:>2	Non complement	Complement	Complement	Non complement	Non complement	NA
626	P38991	YPL209C	O14965	AURKA	NA	6790	1:>2	Non complement	NA	Non complement	ND	Non complement	NA
626	P38991	YPL209C	Q96GD4	AURKB	31043@G04	9212	1:>2	NA	Non complement	Non complement	ND	Non complement	NA
626	P38991	YPL209C	Q9UQB9	AURKC	NA	6795	1:>2	Non complement	Non complement	Non complement	ND	Non complement	NA
657	P06780	YPR165W	P08134	RHOC	11088@F03	389	1:>2	Non complement	Non complement	Non complement	ND	Non complement	NA
657	P06780	YPR165W	P61586	RHOA	11028@H02	387	1:>2	Non complement	Non complement	Non complement	ND	Non complement	Non complement
657	P06780	YPR165W	P62745	RHOB	NA	388	1:>2	Non complement	Non complement	Non complement	ND	Non complement	NA
710	P00950	YKL152C	P18669	PGAM1	NA	5223	1:>2	Complement	NA	Complement	Complement	Complement	NA
710	P00950	YKL152C	Q8N0Y7	PGAM4	NA	441531	1:>2	NA	NA	NA	ND	NA	NA
710	P00950	YKL152C	P07738	BPGM	11048@E10	669	1:>2	Non complement	NA	Non complement	ND	Non complement	NA
710	P00950	YKL152C	P15259	PGAM2	11030@F02	5224	1:>2	Non complement	NA	Non complement	ND	Non complement	NA
810	Q00684	YFR028C	Q9UNH5	CDC14A	NA	8556	1:>2	Non complement	Non complement	Non complement	Non complement	Non complement	Complement
810	Q00684	YFR028C	A4D256	CDC14C	NA	168448	1:>2	NA	NA	NA	ND	NA	NA
810	Q00684	YFR028C	O60729	CDC14B	NA	8555	1:>2	NA	NA	NA	ND	NA	NA
839	P07560	YFL005W	P51153	RAB13	11045@D11	5872	1:>2	Non complement	Non complement	Non complement	ND	Non complement	NA
839	P07560	YFL005W	P61006	RAB8A	NA	4218	1:>2	Non complement	Non complement	Non complement	ND	Non complement	NA
839	P07560	YFL005W	P61026	RAB10	11045@B10	10890	1:>2	Non complement	Non complement	Non complement	ND	Non complement	NA
839	P07560	YFL005W	Q92930	RAB8B	31019@B02	51762	1:>2	Non complement	Non complement	Non complement	ND	Non complement	NA
872	P25294	YNL007C	O75953	DNAJB5	11022@B09	25822	1:>2	Complement	NA	Complement	Complement	Complement	NA
872	P25294	YNL007C	P25685	DNAJB1	11033@D08	3337	1:>2	Complement	NA	Complement	Complement	Complement	NA
872	P25294	YNL007C	Q9UDY4	DNAJB4	11033@C04	11080	1:>2	Complement	NA	Complement	Complement	Complement	NA
872	P25294	YNL007C	P59910	DNAJB13	NA	374407	1:>2	NA	NA	NA	ND	NA	NA
915	P18414	YBL040C	O43731	KDELR3	11029@E07	11015	1:>2	Complement	NA	Complement	Complement	Complement	NA
915	P18414	YBL040C	P24390	KDELR1	31015@F08	10945	1:>2	Complement	NA	Complement	Complement	Complement	NA
915	P18414	YBL040C	P33947	KDELR2	11029@D10	11014	1:>2	Complement	NA	Complement	Complement	Complement	NA
937	P30619	YDR164C	O00186	STXBP3	31010@C09	6814	1:>2	Non complement	Non complement	Non complement	ND	Non complement	NA
937	P30619	YDR164C	P61764	STXBP1	11070@B12	6812	1:>2	Non complement	Non complement	Non complement	ND	Non complement	NA
937	P30619	YDR164C	Q15833	STXBP2	11070@B04	6813	1:>2	Non complement	Non complement	Non complement	ND	Non complement	NA
963	P40484	YIL106W	Q70IA8	MOB3C	11003@H09	148932	1:>2	Non complement	NA	Non complement	ND	Non complement	NA
963	P40484	YIL106W	Q7L9L4	MOB1B	11003@H06	92597	1:>2	Non complement	NA	Non complement	ND	Non complement	NA
963	P40484	YIL106W	Q86TA1	MOB3B	11046@B01	79817	1:>2	Non complement	NA	Non complement	ND	Non complement	NA
963	P40484	YIL106W	Q96BX8	MOB3A	11004@A01	126308	1:>2	Non complement	NA	Non complement	ND	Non complement	NA
963	P40484	YIL106W	Q9H8S9	MOB1A	11029@E10	55233	1:>2	Non complement	NA	Non complement	ND	Non complement	NA
1040	P38994	YDR208W	P48426	PIP4K2A	11035@G09	5305	1:>2	Non complement	NA	Non complement	Non complement	Non complement	Non complement
1040	P38994	YDR208W	P78356	PIP4K2B	11001@D11	8396	1:>2	Non complement	NA	Non complement	Non complement	Non complement	Non complement
1040	P38994	YDR208W	Q8TBX8	PIP4K2C	NA	79837	1:>2	Non complement	Non complement	Non complement	ND	Non complement	NA
1117	Q12280	YPL242C	Q13576	IQGAP2	NA	10788	1:>2	NA	NA	NA	ND	NA	NA
1117	Q12280	YPL242C	P46940	IQGAP1	51025@G01	8826	1:>2	Non complement	NA	Non complement	ND	Non complement	NA
1117	Q12280	YPL242C	Q86VI3	IQGAP3	NA	128239	1:>2	Non complement	NA	Non complement	ND	Non complement	NA
1125	Q04430	YDR531W	Q8TE04	PANK1	31015@A04	53354	1:>2	Non complement	NA	Non complement	ND	Non complement	NA
1125	Q04430	YDR531W	Q9BZ23	PANK2	11042@C01	80025	1:>2	Non complement	NA	Non complement	ND	Non complement	NA
1125	Q04430	YDR531W	Q9H999	PANK3	NA	79646	1:>2	Non complement	NA	Non complement	ND	Non complement	NA
1143	Q99383	YOL123W	P51991	HNRNPA3	NA	220988	1:>2	NA	NA	NA	ND	NA	NA
1143	Q99383	YOL123W	O14979	HNRNPDL	11052@C09	9987	1:>2	Non complement	Non complement	Non complement	ND	Non complement	NA
1143	Q99383	YOL123W	P09651	HNRNPA1	11054@C08	3178	1:>2	Non complement	Non complement	Non complement	ND	Non complement	NA
1143	Q99383	YOL123W	Q14103	HNRNPD	31036@D11	3184	1:>2	Non complement	Non complement	Non complement	ND	Non complement	NA
1143	Q99383	YOL123W	Q99729	HNRNPAB	NA	3182	1:>2	Non complement	Non complement	Non complement	ND	Non complement	NA
1194	P14682	YDR054C	P49427	CDC34	11004@H03	997	1:>2	Complement	Complement	Complement	Complement	Complement	Complement
1194	P14682	YDR054C	Q712K3	UBE2R2	11047@B05	54926	1:>2	Complement	Complement	Complement	Complement	Complement	NA
1194	P14682	YDR054C	P62253	UBE2G1	11074@B04	7326	1:>2	Non complement	Non complement	Non complement	ND	Non complement	NA
1267	P15367	YIR022W	P67812	SEC11A	11018@F05	23478	1:>2	Complement	Complement	Complement	Complement	Complement	NA
1267	P15367	YIR022W	Q9BY50	SEC11C	11028@G06	90701	1:>2	Complement	Complement	Complement	Complement	Complement	NA
1267	P15367	YIR022W	P0C7V7	SEC11B	NA	157708	1:>2	NA	NA	NA	ND	NA	NA
1371	Q07508	YDL087C	O95232	LUC7L3	31011@F06	51747	1:>2	Non complement	Non complement	Non complement	ND	Non complement	NA
1371	Q07508	YDL087C	Q9NQ29	LUC7L	11054@G11	55692	1:>2	Non complement	Non complement	Non complement	ND	Non complement	NA
1371	Q07508	YDL087C	Q9Y383	LUC7L2	11009@F04	51631	1:>2	Non complement	Non complement	Non complement	ND	Non complement	NA
1440	P32263	YER023W	P32322	PYCR1	11054@B07	5831	1:>2	Complement	NA	Complement	Complement	Complement	Complement
1440	P32263	YER023W	Q96C36	PYCR2	11054@C06	29920	1:>2	Complement	NA	Complement	Complement	Complement	NA
1440	P32263	YER023W	Q53H96	PYCRL	11049@H06	65263	1:>2	Non complement	NA	Non complement	ND	Non complement	NA
1498	P38902	YOL005C	Q9H1A7	POLR2J3	NA	548644	1:>2	NA	NA	NA	ND	NA	NA
1498	P38902	YOL005C	P52435	POLR2J	31015@H01	5439	1:>2	Non complement	NA	Non complement	ND	Non complement	NA
1498	P38902	YOL005C	Q9GZM3	POLR2J2	NA	246721	1:>2	Non complement	NA	Non complement	ND	Non complement	NA
1612	Q03048	YLL050C	P60981	DSTN	11043@E06	11034	1:>2	Complement	Complement	Complement	Complement	Complement	NA
1612	Q03048	YLL050C	Q9Y281	CFL2	11018@C12	1073	1:>2	Complement	Complement	Complement	Complement	Complement	NA
1612	Q03048	YLL050C	P23528	CFL1	11043@E10	1072	1:>2	Non complement	Non complement	Non complement	ND	Non complement	NA
1716	Q99257	YPL169C	Q9GZY0	NXF2	NA	56001	1:>2	Non complement	Non complement	Non complement	ND	Non complement	NA
1716	Q99257	YPL169C	Q9H1B4	NXF5	51029@D10	55998	1:>2	Non complement	Non complement	Non complement	ND	Non complement	NA
1716	Q99257	YPL169C	Q9H4D5	NXF3	11068@C12	56000	1:>2	Non complement	Non complement	Non complement	ND	Non complement	NA
1716	Q99257	YPL169C	Q9UBU9	NXF1	11077@A08	10482	1:>2	Non complement	Non complement	Non complement	ND	Non complement	NA
1741	Q12306	YDR510W	P63165	SUMO1	11040@G11	7341	1:>2	Complement	Complement	Complement	Complement	Complement	Complement
1741	Q12306	YDR510W	P55854	SUMO3	11026@B09	6612	1:>2	Non complement	Non complement	Non complement	ND	Non complement	NA
1741	Q12306	YDR510W	P61956	SUMO2	11040@F08	6613	1:>2	Non complement	Non complement	Non complement	ND	Non complement	Non complement
2063	Q05541	YDR288W	A2A368	MAGEB16	NA	139604	1:>2	NA	NA	NA	ND	NA	NA
2063	Q05541	YDR288W	A6NCF6	MAGEA13P	NA	139363	1:>2	NA	NA	NA	ND	NA	NA
2063	Q05541	YDR288W	A8MXT2	MAGEB17	NA	645864	1:>2	NA	NA	NA	ND	NA	NA
2063	Q05541	YDR288W	P43362	MAGEA9	NA	4108	1:>2	NA	NA	NA	ND	NA	NA
2063	Q05541	YDR288W	Q9BZ81	MAGEB5	NA	347541	1:>2	NA	NA	NA	ND	NA	NA
2063	Q05541	YDR288W	Q9UJ55	MAGEL2	NA	54551	1:>2	NA	NA	NA	ND	NA	NA
2063	Q05541	YDR288W	O15479	MAGEB2	11054@B11	4113	1:>2	Non complement	NA	Non complement	ND	Non complement	NA
2063	Q05541	YDR288W	O15480	MAGEB3	31027@F01	4114	1:>2	Non complement	NA	Non complement	ND	Non complement	NA
2063	Q05541	YDR288W	O15481	MAGEB4	11086@D01	4115	1:>2	Non complement	NA	Non complement	ND	Non complement	NA
2063	Q05541	YDR288W	P43355	MAGEA1	11053@B09	4100	1:>2	Non complement	NA	Non complement	ND	Non complement	NA
2063	Q05541	YDR288W	P43356	MAGEA2	NA	4101	1:>2	Non complement	NA	Non complement	ND	Non complement	NA
2063	Q05541	YDR288W	P43357	MAGEA3	NA	4102	1:>2	Non complement	NA	Non complement	ND	Non complement	NA
2063	Q05541	YDR288W	P43358	MAGEA4	11053@H11	4103	1:>2	Non complement	NA	Non complement	ND	Non complement	NA
2063	Q05541	YDR288W	P43360	MAGEA6	31023@D08	4105	1:>2	Non complement	NA	Non complement	ND	Non complement	NA
2063	Q05541	YDR288W	P43361	MAGEA8	11032@B11	4107	1:>2	Non complement	NA	Non complement	ND	Non complement	NA
2063	Q05541	YDR288W	P43363	MAGEA10	11086@D04	4109	1:>2	Non complement	NA	Non complement	ND	Non complement	NA
2063	Q05541	YDR288W	P43364	MAGEA11	11007@E02	4110	1:>2	Non complement	NA	Non complement	ND	Non complement	NA
2063	Q05541	YDR288W	P43365	MAGEA12	11053@F02	4111	1:>2	Non complement	NA	Non complement	ND	Non complement	NA
2063	Q05541	YDR288W	P43366	MAGEB1	11033@F06	4112	1:>2	Non complement	NA	Non complement	ND	Non complement	NA
2063	Q05541	YDR288W	Q8N7X4	MAGEB6	31029@E12	158809	1:>2	Non complement	NA	Non complement	ND	Non complement	NA
2063	Q05541	YDR288W	Q8TD90	MAGEE2	NA	139599	1:>2	Non complement	NA	Non complement	ND	Non complement	NA
2063	Q05541	YDR288W	Q96LZ2	MAGEB10	51015@B02	139422	1:>2	Non complement	NA	Non complement	ND	Non complement	NA
2063	Q05541	YDR288W	Q96M61	MAGEB18	11033@E04	286514	1:>2	Non complement	NA	Non complement	ND	Non complement	NA
2063	Q05541	YDR288W	Q96MG7	NSMCE3	NA	56160	1:>2	Non complement	NA	Non complement	ND	Non complement	NA
2063	Q05541	YDR288W	Q99608	NDN	31044@C03	4692	1:>2	Non complement	NA	Non complement	ND	Non complement	NA
2063	Q05541	YDR288W	Q9H213	MAGEH1	11004@B02	28986	1:>2	Non complement	NA	Non complement	ND	Non complement	NA
2063	Q05541	YDR288W	Q9HAY2	MAGEF1	31041@B04	64110	1:>2	Non complement	NA	Non complement	ND	Non complement	NA
2063	Q05541	YDR288W	Q9UBF1	MAGEC2	11058@G05	51438	1:>2	Non complement	NA	Non complement	ND	Non complement	NA
5	Q00955	YNR016C	O00763	ACACB	NA	32	M:M	Non complement	NA	Non complement	ND	Non complement	NA
57	P0CS90	YJR045C	P38646	HSPA9	461_0007@H05	3313	M:M	Non complement	NA	Non complement	ND	Non complement	NA
60	P32597	YIL126W	P51531	SMARCA2	31011@C09	6595	M:M	Non complement	NA	Non complement	ND	Non complement	NA
158	P52910	YLR153C	Q9NR19	ACSS2	11039@H08	55902	M:M	Non complement	NA	Non complement	ND	Non complement	NA
158	P52910	YLR153C	Q9NR19	ACSS2	11039@H08	55902	M:M	Non complement	NA	Non complement	ND	Non complement	NA
165	P06634	YOR204W	O00571	DDX3X	11039@E04	1654	M:M	Non complement	NA	Non complement	ND	Non complement	NA
254	P00549	YAL038W	P14618	PKM	NA	5315	M:M	Non complement	NA	Non complement	ND	Non complement	NA
254	P00549	YAL038W	P30613	PKLR	31040@A10	5313	M:M	Non complement	NA	Non complement	ND	Non complement	NA
346	Q05506	YDR341C	Q5T160	RARS2	31016@G07	57038	M:M	Non complement	NA	Non complement	ND	Non complement	NA
564	P18239	YBL030C	P12236	SLC25A6	11051@H09	293	M:M	Complement	NA	Complement	ND	Complement	NA
564	P18239	YBL030C	P12236	SLC25A6	11051@H09	293	M:M	Non complement	NA	Non complement	ND	Non complement	NA
564	P18239	YBL030C	P12235	SLC25A4	11051@H07	291	M:M	Non complement	NA	Non complement	ND	Non complement	NA
564	P18239	YBL030C	Q9H0C2	SLC25A31	11053@G06	83447	M:M	NA	NA	NA	ND	NA	NA
564	P18239	YBL030C	P12236	SLC25A6	11051@H09	293	M:M	Non complement	NA	Non complement	ND	Non complement	NA
688	Q12362	YOL066C	Q8IZ73	RPUSD2	11067@E07	27079	M:M	Non complement	NA	Non complement	ND	Non complement	NA
913	P22216	YPL153C	O96017	CHEK2	11076@D12	11200	M:M	Non complement	NA	Non complement	ND	Non complement	NA
955	P0CX49	YOL120C	Q07020	RPL18	11074@D12	6141	M:M	Non complement	NA	Non complement	ND	Non complement	NA
992	P05740	YKL180W	P18621	RPL17	NA	6139	M:M	Non complement	NA	Non complement	ND	Non complement	NA
1078	Q12746	YML125C	Q9UHQ9	CYB5R1	11031@G06	51706	M:M	Non complement	NA	Non complement	ND	Non complement	NA
1078	Q12746	YML125C	P00387	CYB5R3	NA	1727	M:M	Non complement	NA	Non complement	ND	Non complement	NA
1144	P0CX27	YNL162W	P83881	RPL36A	461_0024@H01	6173	M:M	Non complement	NA	Non complement	ND	Non complement	NA
1144	P0CX27	YNL162W	Q969Q0	RPL36AL	11026@B10	6166	M:M	Non complement	NA	Non complement	ND	Non complement	NA
1550	P05744	YPL143W	P18077	RPL35A	11002@A01	6165	M:M	Complement	NA	Complement	ND	Complement	NA
1863	P40107	YGL225W	Q24JQ0	C18orf45	11073@A02	85019	M:M	Complement	NA	Complement	ND	Complement	NA
1919	P48837	YGR119C	Q7Z3B4	NUP54	11066@E03	53371	M:M	Non complement	NA	Non complement	ND	Non complement	NA
1919	Q02199	YGL172W	Q7Z3B4	NUP54	11066@E03	53371	M:M	Non complement	NA	Non complement	ND	Non complement	NA
1919	Q02630	YMR047C	Q7Z3B4	NUP54	11066@E03	53371	M:M	Non complement	NA	Non complement	ND	Non complement	NA
1924	P39521	YPR104C	O43524	FOXO3	31043@D09	2309	M:M	Non complement	NA	Non complement	ND	Non complement	NA
2009	P33421	YKL141W	Q99643	SDHC	11003@A10	6391	M:M	Non complement	NA	Non complement	ND	Non complement	NA
