# Supplementary material for: Humanization of yeast genes with multiple human orthologs reveals functional divergence between paralogs
Source: PLoS Biol. 2020 May 18;18(5):e3000627. doi: 10.1371/journal.pbio.3000627 (PMC7259792; doi:10.1371/journal.pbio.3000627)
Supplement: S1 Data — The various tabs in the file list the full AUC calculations for all features for the given ortholog classes as found in the main figures. AUC, area under the receiver operating characteristic curve. (XLSX) [file pbio.3000627.s010.xlsx]

## Sheet: Fig 3A -1to2 Median
Feature Name	AUC	Shuffled AUC	Shuffled SD	Complementing	Non complementing	Direction
HsOrthoScore	0.80784	0.500645	0.0567682	35	82	>
HsOrthoRank	0.755749	0.501581	0.0535609	35	82	<
Hs_ProteinAbundance	0.684977	0.503377	0.0641827	30	71	>
Sc_ProteinAbundance	0.684091	0.499876	0.0598112	33	80	>
PercentIDLong	0.680836	0.502342	0.0583771	35	82	>
PercentIDAligned	0.668293	0.498519	0.0578184	35	82	>
PercentSimLong	0.668293	0.499869	0.0585941	35	82	>
Sc_RPFAbundance	0.665785	0.501039	0.0594817	35	81	>
PercentSimAligned	0.663763	0.498044	0.0578223	35	82	>
ScU.HsU_AbsLengthDifference	0.648084	0.498238	0.0592987	35	82	<
Hs_HumanNet_FractionComplementing	0.645905	0.50175	0.0595283	35	75	>
HsU_AALength	0.643031	0.500461	0.0559889	35	82	<
Sc_CBI	0.633972	0.499456	0.0590123	35	82	>
Sc_TranscriptAbundance	0.631922	0.498841	0.0568571	35	81	>
Sc_FOP	0.631707	0.500276	0.0601506	35	82	>
Sc_YeastNet_FractionComplementing	0.627385	0.495711	0.0590981	33	81	>
Sc_CAI	0.622997	0.501564	0.0551926	35	82	>
ScU_AALength	0.621951	0.50426	0.0583171	35	82	<
Sc_TranslationEfficiency	0.62134	0.496129	0.0601419	35	81	>
Hs_HumanNet_Degree	0.610179	0.496966	0.0579522	35	80	>
Hs_Ens74_CAI	0.609347	0.500658	0.058108	35	81	>
Hs_HumanNet_SumLLS	0.603929	0.502195	0.0595927	35	80	>
Hs_HumanNet_Betweenness	0.602143	0.501715	0.0583219	35	80	>
Hs_TissueLevel	0.600348	0.500847	0.0533207	35	82	<
Hs_Ens74_FOP	0.598236	0.500181	0.0592142	35	81	>
Sc_YeastNet_Clustering	0.590418	0.499159	0.0581822	35	82	<
Hs_TranslationEfficiency	0.589986	0.502288	0.0637705	29	73	>
Sc_HumanNet_FractionOrthologPartners	0.589873	0.500384	0.0602094	35	79	<
Hs_GeneAge	0.589132	0.499163	0.052367	34	82	>
Hs_HumanNet_FractionOrthologPartners	0.584448	0.495575	0.0588389	35	79	>
ScU.HsU_LengthDifference	0.575958	0.500646	0.0605302	35	82	>
Sc_BioGRID_FractionComplementing	0.571514	0.499426	0.0604338	32	78	>
ScU_TANGO	0.569164	0.501067	0.0564766	35	82	<
Hs_RPFAbundance	0.56875	0.499591	0.0609423	31	80	>
Sc.Hs_SubCellHamming	0.56125	0.499608	0.0658922	20	60	>
Sc_BioGRID_Clustering	0.556794	0.501382	0.0578951	35	82	<
Hs_TranscriptAbundance	0.555645	0.502038	0.0600179	31	80	>
Hs_Ens74_CBI	0.551323	0.500907	0.0600562	35	81	>
Hs_BioGRID_FractionComplementing	0.549074	0.500986	0.0759907	20	54	>
Sc_BioGRID_FractionOrthologPartners	0.545814	0.498627	0.0588604	34	78	<
HsU_TANGO	0.544948	0.497081	0.0561968	35	82	<
Sc_YeastNet_SumLLS	0.541986	0.500599	0.0574055	35	82	<
Hs_BioGRID_Betweenness	0.541698	0.500816	0.0599173	34	79	<
Hs_HumanNet_Clustering	0.523214	0.500846	0.0568503	35	80	<
Sc_BioGRID_Betweenness	0.522474	0.499535	0.0580237	35	82	<
Sc_YeastNet_Degree	0.521429	0.502909	0.0587608	35	82	<
Sc_YeastNet_Betweenness	0.519512	0.501563	0.058422	35	82	>
Hs_BioGRID_FractionOrthologPartners	0.511501	0.500721	0.0578236	34	78	<
Hs_BioGRID_Clustering	0.508191	0.500027	0.0577987	34	79	>
Sc_BioGRID_Degree	0.506794	0.496678	0.0578984	35	82	<
Sc_BioGRID_SumLLS	0.506794	0.503544	0.0572215	35	82	<
Hs_BioGRID_Degree	0.50242	0.501936	0.0609719	34	79	<
Hs_BioGRID_SumLLS	0.50242	0.502965	0.0586551	34	79	<
ScOrthoScore	0.5	0.5	0	35	82	>
ScOrthoRank	0.5	0.5	0	35	82	>

## Sheet: Fig 3B - 1to2 DiffStatus
Feature Name	AUC	Shuffled AUC	Shuffled SD	Complementing	Non complementing	Direction
HsOrthoScore	0.880907	0.500006	0.0760632	23	23	>
HsOrthoRank	0.869565	0.501174	0.072832	23	23	<
Hs_TissueLevel	0.746692	0.503372	0.0736428	23	23	<
Hs_TranscriptAbundance	0.688636	0.49921	0.0923425	20	22	>
Hs_RPFAbundance	0.6625	0.498795	0.0874198	20	22	>
Hs_HumanNet_SumLLS	0.658103	0.498868	0.0888808	23	22	>
Hs_HumanNet_FractionOrthologPartners	0.643281	0.500338	0.085985	23	22	>
Hs_HumanNet_Degree	0.623518	0.502349	0.085228	23	22	>
PercentSimLong	0.620038	0.496469	0.0893417	23	23	>
Hs_ProteinAbundance	0.614035	0.502793	0.102015	19	15	>
ScU.HsU_LengthDifference	0.598299	0.498988	0.089825	23	23	>
PercentIDLong	0.595463	0.502212	0.0839299	23	23	>
Hs_HumanNet_Clustering	0.594862	0.504749	0.0843672	23	22	>
Hs_BioGRID_Degree	0.590217	0.497398	0.0885945	23	20	>
Hs_BioGRID_SumLLS	0.590217	0.500772	0.0918219	23	20	>
ScU.HsU_AbsLengthDifference	0.581285	0.503769	0.0862798	23	23	<
Sc.Hs_SubCellHamming	0.571429	0.49747	0.106268	14	12	<
PercentSimAligned	0.561437	0.499261	0.0871736	23	23	>
Hs_BioGRID_Betweenness	0.558696	0.499638	0.089347	23	20	>
Hs_BioGRID_FractionOrthologPartners	0.55	0.502176	0.087472	23	20	>
Hs_HumanNet_Betweenness	0.549407	0.496374	0.0874615	23	22	>
Sc_BioGRID_FractionOrthologPartners	0.548913	0.498698	0.0887606	23	20	<
PercentIDAligned	0.533081	0.503234	0.0856734	23	23	>
Hs_BioGRID_Clustering	0.532609	0.505655	0.0879796	23	20	>
Hs_TranslationEfficiency	0.526563	0.497395	0.0982453	20	16	<
Sc_HumanNet_FractionOrthologPartners	0.525692	0.500642	0.0865987	23	22	<
HsU_AALength	0.522684	0.499433	0.0873928	23	23	<
Hs_BioGRID_FractionComplementing	0.520833	0.507196	0.122125	12	10	<
Hs_Ens74_CAI	0.520794	0.497628	0.0869473	23	23	>
HsU_TANGO	0.517958	0.497588	0.0869743	23	23	<
Hs_HumanNet_FractionComplementing	0.514493	0.498436	0.0852842	23	21	<
Hs_Ens74_FOP	0.512287	0.503501	0.0898307	23	23	>
Hs_Ens74_CBI	0.506616	0.503129	0.0862182	23	23	>
ScOrthoScore	0.5	0.5	0	23	23	>
ScOrthoRank	0.5	0.5	0	23	23	>
ScU_AALength	0.5	0.504682	0.0855601	23	23	>
Sc_CAI	0.5	0.496777	0.0869721	23	23	>
Sc_CBI	0.5	0.495452	0.0832031	23	23	>
Sc_FOP	0.5	0.500843	0.0904485	23	23	>
ScU_TANGO	0.5	0.497142	0.0859452	23	23	>
Sc_BioGRID_Degree	0.5	0.503321	0.0870374	23	23	>
Sc_BioGRID_SumLLS	0.5	0.495214	0.0855679	23	23	>
Sc_BioGRID_Betweenness	0.5	0.498234	0.085113	23	23	>
Sc_BioGRID_Clustering	0.5	0.50211	0.0836633	23	23	>
Sc_YeastNet_Degree	0.5	0.501457	0.0882629	23	23	>
Sc_YeastNet_SumLLS	0.5	0.503577	0.0867402	23	23	>
Sc_YeastNet_Betweenness	0.5	0.502079	0.0851663	23	23	>
Sc_YeastNet_Clustering	0.5	0.501898	0.0903094	23	23	>
Sc_BioGRID_FractionComplementing	0.5	0.500751	0.0865798	21	21	>
Sc_YeastNet_FractionComplementing	0.5	0.499314	0.0865284	22	22	>
Sc_ProteinAbundance	0.5	0.498083	0.0885212	22	22	>
Sc_RPFAbundance	0.5	0.499607	0.0869108	23	23	>
Sc_TranscriptAbundance	0.5	0.50248	0.0868077	23	23	>
Sc_TranslationEfficiency	0.5	0.50262	0.0859998	23	23	>
Hs_GeneAge	0.5	0.498977	0.0792396	23	23	>

## Sheet: Fig 3C - 1to2 MDO
Feature Name	AUC	Shuffled AUC	Shuffled SD	Complementing	Non complementing	Direction
PercentSimAligned	0.796569	0.496966	0.0893711	12	68	>
Hs_TranslationEfficiency	0.785185	0.499654	0.101239	10	54	>
PercentIDAligned	0.784314	0.498107	0.0894186	12	68	>
Sc_ProteinAbundance	0.761194	0.500313	0.0949064	11	67	>
PercentIDLong	0.761029	0.501705	0.0905895	12	68	>
HsOrthoScore	0.752451	0.49965	0.0901066	12	68	>
Sc_TranslationEfficiency	0.742647	0.499148	0.0923946	12	68	>
Hs_HumanNet_Betweenness	0.705128	0.498412	0.0941523	12	65	>
PercentSimLong	0.699755	0.501825	0.0881588	12	68	>
Hs_BioGRID_FractionComplementing	0.693939	0.501261	0.136161	5	33	<
Hs_Ens74_CAI	0.6875	0.502916	0.0935395	12	66	>
Sc_CAI	0.679534	0.500751	0.0892636	12	68	>
Hs_HumanNet_FractionComplementing	0.678279	0.504962	0.0908881	12	61	>
Sc_RPFAbundance	0.676471	0.493569	0.0903251	12	68	>
Sc_FOP	0.67402	0.498782	0.0924369	12	68	>
Hs_HumanNet_FractionOrthologPartners	0.669271	0.500513	0.0913663	12	64	>
HsU_AALength	0.665441	0.50657	0.0877983	12	68	<
Sc_BioGRID_FractionComplementing	0.664601	0.503988	0.0930908	11	66	>
Hs_Ens74_FOP	0.662247	0.501795	0.0883465	12	66	>
Hs_HumanNet_Degree	0.660897	0.501344	0.0887893	12	65	>
Sc_YeastNet_Clustering	0.660539	0.499922	0.0947721	12	68	<
Sc_CBI	0.653186	0.495596	0.0930514	12	68	>
Sc_YeastNet_FractionComplementing	0.647388	0.498308	0.0913098	12	67	>
ScU_AALength	0.645221	0.500375	0.0868419	12	68	<
Hs_ProteinAbundance	0.634921	0.495893	0.103733	9	49	>
Hs_HumanNet_SumLLS	0.630769	0.503285	0.0906072	12	65	>
ScU.HsU_LengthDifference	0.628064	0.497053	0.0923769	12	68	>
ScU.HsU_AbsLengthDifference	0.624387	0.504246	0.0919028	12	68	<
Hs_HumanNet_Clustering	0.621795	0.500729	0.0938849	12	65	<
Hs_TissueLevel	0.613971	0.499883	0.0826544	12	68	<
Hs_Ens74_CBI	0.594697	0.497583	0.092822	12	66	>
Sc_BioGRID_Clustering	0.592525	0.497241	0.0904897	12	68	<
Hs_BioGRID_Betweenness	0.588798	0.495048	0.0884418	12	61	<
Sc_TranscriptAbundance	0.584559	0.505115	0.0923672	12	68	>
Sc_YeastNet_Betweenness	0.583333	0.503607	0.0897579	12	68	>
ScU_TANGO	0.579657	0.498619	0.0900198	12	68	<
Sc_BioGRID_FractionOrthologPartners	0.568056	0.497169	0.0919336	12	60	<
Hs_BioGRID_Degree	0.566257	0.507769	0.0901268	12	61	<
Hs_BioGRID_SumLLS	0.566257	0.501673	0.090637	12	61	<
HsU_TANGO	0.564951	0.500127	0.0922531	12	68	<
Hs_RPFAbundance	0.56179	0.502241	0.0972776	11	64	>
Hs_BioGRID_Clustering	0.558743	0.49934	0.0932093	12	61	>
Sc_BioGRID_Betweenness	0.555147	0.503882	0.0921014	12	68	<
Sc_BioGRID_Degree	0.545956	0.498384	0.0935048	12	68	<
Sc_BioGRID_SumLLS	0.545956	0.499906	0.0919461	12	68	<
Sc_HumanNet_FractionOrthologPartners	0.526042	0.501548	0.0935062	12	64	>
Hs_BioGRID_FractionOrthologPartners	0.523611	0.499709	0.0924959	12	60	<
Sc_YeastNet_Degree	0.518382	0.497487	0.091318	12	68	>
Sc.Hs_SubCellHamming	0.512195	0.502596	0.104818	6	41	<
Hs_TranscriptAbundance	0.507102	0.503161	0.093903	11	64	>
Sc_YeastNet_SumLLS	0.506127	0.506088	0.087024	12	68	>
Hs_GeneAge	0.500668	0.498178	0.0803423	11	68	<
ScOrthoScore	0.5	0.5	0	12	68	>
ScOrthoRank	0.5	0.5	0	12	68	>
HsOrthoRank	0.5	0.5	0	12	68	>

## Sheet: Fig 5A - 1toM Median
Feature Name	AUC	Shuffled AUC	Shuffled SD	Complementing	Non complementing	Direction
Sc_BioGRID_FractionOrthologPartners	0.693359	0.498628	0.0852219	16	32	>
Sc_CBI	0.690257	0.50056	0.0890876	17	32	>
Hs_HumanNet_Betweenness	0.683594	0.498602	0.0903792	16	32	>
Sc_FOP	0.681066	0.500336	0.0835394	17	32	>
Sc_RPFAbundance	0.681066	0.500176	0.0874402	17	32	>
PercentIDLong	0.680147	0.499557	0.0888539	17	32	>
Hs_BioGRID_FractionComplementing	0.677778	0.50291	0.0925358	15	27	>
PercentSimLong	0.665441	0.500259	0.0875424	17	32	>
Sc_CAI	0.664522	0.493358	0.0858804	17	32	>
PercentIDAligned	0.658088	0.505836	0.0855472	17	32	>
Hs_HumanNet_FractionOrthologPartners	0.656989	0.496498	0.0911681	15	31	>
Sc_ProteinAbundance	0.65332	0.502066	0.0893944	16	32	>
Sc_TranscriptAbundance	0.63511	0.497745	0.0887159	17	32	>
PercentSimAligned	0.632353	0.500092	0.0861525	17	32	>
ScU.HsU_AbsLengthDifference	0.631434	0.502269	0.0845214	17	32	<
Hs_HumanNet_Degree	0.628906	0.504574	0.0888373	16	32	>
Sc_YeastNet_Clustering	0.62334	0.496339	0.0881319	17	31	<
Hs_ProteinAbundance	0.610837	0.499993	0.0919649	14	29	>
ScU_AALength	0.607537	0.49741	0.085284	17	32	<
Hs_HumanNet_SumLLS	0.605469	0.500338	0.0882582	16	32	>
Sc_TranslationEfficiency	0.594669	0.499342	0.0858088	17	32	>
HsU_AALength	0.591912	0.497732	0.0888688	17	32	<
Sc_YeastNet_Betweenness	0.589184	0.496678	0.0859354	17	31	>
Sc_HumanNet_FractionOrthologPartners	0.582796	0.498329	0.088573	15	31	>
Sc.Hs_SubCellHamming	0.582792	0.500558	0.100961	11	28	<
Sc_YeastNet_Degree	0.571157	0.503361	0.0850634	17	31	>
Sc_BioGRID_Degree	0.570772	0.49727	0.0878447	17	32	>
Sc_BioGRID_SumLLS	0.570772	0.496939	0.0893857	17	32	>
Hs_BioGRID_Clustering	0.569853	0.499517	0.0871946	17	32	>
ScU.HsU_LengthDifference	0.568934	0.499785	0.0896413	17	32	<
Hs_BioGRID_FractionOrthologPartners	0.5625	0.501475	0.0854321	16	32	>
Sc_YeastNet_SumLLS	0.556926	0.500661	0.0854626	17	31	>
Hs_GeneAge	0.554688	0.504888	0.0676532	16	32	>
Sc_BioGRID_Betweenness	0.546875	0.498781	0.0899287	17	32	>
Sc_BioGRID_FractionComplementing	0.539062	0.495336	0.0887434	16	32	>
Hs_TissueLevel	0.536133	0.502425	0.0804088	16	32	<
HsOrthoRank	0.534926	0.500614	0.0839142	17	32	>
Hs_BioGRID_Betweenness	0.529412	0.497188	0.0849627	17	32	>
HsOrthoScore	0.526654	0.498294	0.0906678	17	32	>
Hs_Ens74_FOP	0.526565	0.503267	0.0859773	17	31	>
Hs_Ens74_CAI	0.52277	0.498641	0.0877615	17	31	>
HsU_TANGO	0.522059	0.502007	0.08711	17	32	<
Hs_TranslationEfficiency	0.520873	0.498324	0.0866588	17	31	<
Hs_Ens74_CBI	0.519924	0.503749	0.08738	17	31	<
Sc_YeastNet_FractionComplementing	0.519924	0.500975	0.0840195	17	31	<
Sc_BioGRID_Clustering	0.517463	0.502303	0.0892073	17	32	>
Hs_TranscriptAbundance	0.508539	0.495775	0.0892798	17	31	>
Hs_HumanNet_Clustering	0.507812	0.496289	0.0903605	16	32	<
ScU_TANGO	0.504596	0.50179	0.0884837	17	32	>
Hs_BioGRID_Degree	0.504596	0.503481	0.0905279	17	32	>
Hs_BioGRID_SumLLS	0.504596	0.498739	0.0917251	17	32	>
Hs_HumanNet_FractionComplementing	0.504032	0.499591	0.0863622	16	31	>
Hs_RPFAbundance	0.501898	0.49872	0.088985	17	31	>
ScOrthoScore	0.5	0.5	0	17	32	>
ScOrthoRank	0.5	0.5	0	17	32	>

## Sheet: Fig 5B - 1toM Median DiffStatus
Feature Name	AUC	Shuffled AUC	Shuffled SD	Complementing	Non complementing	Direction
Sc.Hs_SubCellHamming	0.75	0.500088	0.131087	8	10	<
Sc_BioGRID_FractionOrthologPartners	0.695513	0.498772	0.11665	12	13	>
Hs_BioGRID_FractionComplementing	0.602273	0.497875	0.120024	12	11	>
Hs_RPFAbundance	0.599359	0.502593	0.117153	13	12	<
Hs_HumanNet_FractionComplementing	0.591716	0.498781	0.115995	13	13	<
Sc_HumanNet_FractionOrthologPartners	0.583333	0.5085	0.113838	12	13	>
Hs_HumanNet_FractionOrthologPartners	0.580128	0.498801	0.118777	12	13	>
Hs_ProteinAbundance	0.576389	0.498681	0.123412	12	12	>
Hs_HumanNet_Betweenness	0.568047	0.499692	0.117693	13	13	>
Hs_TranslationEfficiency	0.567308	0.499833	0.115663	13	12	<
ScU.HsU_LengthDifference	0.565089	0.500015	0.11568	13	13	<
Hs_BioGRID_Clustering	0.556213	0.504266	0.115219	13	13	>
Hs_TranscriptAbundance	0.551282	0.495603	0.116229	13	12	<
Hs_Ens74_CBI	0.548077	0.501349	0.118572	13	12	<
HsOrthoScore	0.544379	0.499704	0.112914	13	13	>
Hs_HumanNet_Degree	0.544379	0.501568	0.118084	13	13	>
ScU.HsU_AbsLengthDifference	0.54142	0.498926	0.112573	13	13	>
Hs_HumanNet_SumLLS	0.532544	0.498562	0.11704	13	13	>
Hs_HumanNet_Clustering	0.532544	0.501485	0.113373	13	13	>
Hs_Ens74_FOP	0.532051	0.498718	0.120439	13	12	>
Hs_TissueLevel	0.529586	0.499669	0.101719	13	13	>
Hs_GeneAge	0.528846	0.499221	0.0828513	12	13	<
PercentIDLong	0.526627	0.497817	0.114009	13	13	>
PercentSimAligned	0.526627	0.502089	0.114756	13	13	<
Hs_BioGRID_Degree	0.523669	0.500257	0.112738	13	13	<
Hs_BioGRID_SumLLS	0.523669	0.502672	0.113804	13	13	<
Hs_Ens74_CAI	0.522436	0.505074	0.114158	13	12	<
PercentIDAligned	0.52071	0.494846	0.114852	13	13	>
HsU_AALength	0.514793	0.502556	0.110678	13	13	>
Hs_BioGRID_FractionOrthologPartners	0.512821	0.502064	0.119983	12	13	>
HsU_TANGO	0.508876	0.501929	0.113978	13	13	<
Hs_BioGRID_Betweenness	0.508876	0.505657	0.117642	13	13	<
PercentSimLong	0.502959	0.501	0.115623	13	13	<
ScOrthoScore	0.5	0.5	0	13	13	>
ScOrthoRank	0.5	0.5	0	13	13	>
HsOrthoRank	0.5	0.500512	0.111462	13	13	>
ScU_AALength	0.5	0.491917	0.115012	13	13	>
Sc_CAI	0.5	0.502071	0.116495	13	13	>
Sc_CBI	0.5	0.500166	0.1152	13	13	>
Sc_FOP	0.5	0.498284	0.117266	13	13	>
ScU_TANGO	0.5	0.495811	0.121936	13	13	>
Sc_BioGRID_Degree	0.5	0.503349	0.112952	13	13	>
Sc_BioGRID_SumLLS	0.5	0.504811	0.117168	13	13	>
Sc_BioGRID_Betweenness	0.5	0.500178	0.116693	13	13	>
Sc_BioGRID_Clustering	0.5	0.497692	0.112492	13	13	>
Sc_YeastNet_Degree	0.5	0.505006	0.117902	13	13	>
Sc_YeastNet_SumLLS	0.5	0.496805	0.116885	13	13	>
Sc_YeastNet_Betweenness	0.5	0.493657	0.115744	13	13	>
Sc_YeastNet_Clustering	0.5	0.498817	0.114503	13	13	>
Sc_BioGRID_FractionComplementing	0.5	0.500444	0.119194	13	13	>
Sc_YeastNet_FractionComplementing	0.5	0.49903	0.112259	13	13	>
Sc_ProteinAbundance	0.5	0.498852	0.117185	13	13	>
Sc_RPFAbundance	0.5	0.505231	0.110047	13	13	>
Sc_TranscriptAbundance	0.5	0.499361	0.11433	13	13	>
Sc_TranslationEfficiency	0.5	0.500592	0.113538	13	13	>
