# Supplementary material for: Humanization of yeast genes with multiple human orthologs reveals functional divergence between paralogs
Source: PLoS Biol. 2020 May 18;18(5):e3000627. doi: 10.1371/journal.pbio.3000627 (PMC7259792; doi:10.1371/journal.pbio.3000627)
Supplement: S2 Data — This table corresponds to the raw data used to generate Fig 4A and 4B. The tabs are named according to which group of 1:2 orthologs they belong to. (XLSX) [file pbio.3000627.s011.xlsx]

## Sheet: AllReplace
OrthoGroup	ScUniProt	ScSystematicID	HsUniProt	HsName	HsORFeomeID	HsEntrez	HsEnsP74	Orthology	CompStatus	ToxStatus	HsOrthoScore	HsOrthoRank	PercentiDLong
171	P24783	YNL112W	P17844	DDX5	NA	1655	ENSP00000403085	1to2	Complement	NA	1	1	0.486971
214	P00560	YCR012W	P00558	PGK1	51035@A08	5230	ENSP00000362413	1to2	Complement	NA	1	1	0.654676
236	P39958	YER136W	P31150	GDI1	11063@E08	2664	ENSP00000394071	1to2	Complement	NA	1	1	0.543237
403	P09950	YDR232W	P22557	ALAS2	11077@C01	212	ENSP00000337131	1to2	Complement	NA	1	1	0.361158
970	Q03103	YML130C	Q86YB8	ERO1B	31002@C08	56605	ENSP00000346635	1to2	Complement	NA	1	1	0.284192
1010	P38912	YMR260C	P47813	EIF1AX	NA	1964	ENSP00000368927	1to2	Complement	NA	1	1	0.620915
1033	P06787	YBR109C	P62158	CALM1	NA	801	ENSP00000349467	1to2	Complement	NA	1	1	0.597315
1337	P32911	YNL244C	O60739	EIF1B	11016@F06	10289	ENSP00000232905	1to2	Complement	NA	1	1	0.557522
1618	P38334	YBR254C	P0DI82	TRAPPC2B	11042@D09	10597	ENSP00000469888	1to2	Complement	NA	1	1	0.325714
1684	P20486	YBR135W	P33552	CKS2	NA	1164	ENSP00000364976	1to2	Complement	NA	1	1	0.3
171	P24783	YNL112W	Q92841	DDX17	11023@G09	10521	ENSP00000385536	1to2	Complement	NA	0.33	2	0.432099
214	P00560	YCR012W	P07205	PGK2	31002@F05	5232	ENSP00000305995	1to2	Complement	NA	0.728	2	0.625899
236	P39958	YER136W	P50395	GDI2	11011@E08	2665	ENSP00000369528	1to2	Complement	NA	1	2	0.545455
403	P09950	YDR232W	P13196	ALAS1	11039@B08	211	ENSP00000418779	1to2	Complement	NA	0.412	2	0.332813
970	Q03103	YML130C	Q96HE7	ERO1A	11012@C03	30001	ENSP00000379042	1to2	Complement	NA	0.529	2	0.280639
1010	P38912	YMR260C	O14602	EIF1AY	11042@F10	9086	ENSP00000354722	1to2	Complement	NA	0.981	2	0.620915
1033	P06787	YBR109C	P27482	CALML3	NA	810	ENSP00000315299	1to2	Complement	NA	0.682	2	0.57047
1337	P32911	YNL244C	P41567	EIF1	NA	10209	ENSP00000419449	1to2	Complement	NA	1	2	0.584071
1618	P38334	YBR254C	P0DI81	TRAPPC2	NA	6399	ENSP00000352708	1to2	Complement	NA	1	2	0.325714
1684	P20486	YBR135W	P61024	CKS1B	NA	1163	ENSP00000311083	1to2	Complement	NA	0.637	2	0.28

## Sheet: OneReplaces
OrthoGroup	ScUniProt	ScSystematicID	HsUniProt	HsName	HsORFeomeID	HsEntrez	HsEnsP74	Orthology	CompStatus	ToxStatus	HsOrthoScore	HsOrthoRank	PercentiDLong
65	P04801	YIL078W	P26639	TARS	11024@C08	6897	ENSP00000387710	1to2	Complement	NA	1	1	0.546322
80	P14742	YKL104C	O94808	GFPT2	11071@E05	9945	ENSP00000253778	1to2	Complement	NA	1	1	0.559275
188	Q07478	YDL084W	Q13838	DDX39B	11010@H07	7919	ENSP00000379475	1to2	Complement	NA	1	1	0.618834
267	P32337	YMR308C	O00410	IPO5	31037@H03	3843	ENSP00000418393	1to2	Complement	NA	1	1	0.298086
274	P07263	YPR033C	P12081	HARS	11067@E03	3035	ENSP00000411511	1to2	Complement	NA	1	1	0.467033
323	P54839	YML126C	Q01581	HMGCS1	NA	3157	ENSP00000399402	1to2	Complement	NA	1	1	0.438462
471	P53378	YLR212C	Q9NRH3	TUBG2	11011@G02	27175	ENSP00000251412	1to2	Complement	NA	1	1	0.393235
532	P00817	YBR011C	Q15181	PPA1	51030@F07	5464	ENSP00000362329	1to2	Complement	NA	1	1	0.522491
572	P13393	YER148W	P20226	TBP	51015@A08	6908	ENSP00000442132	1to2	Complement	NA	1	1	0.471976
605	P40303	YOL038W	O14818	PSMA7	NA	5688	ENSP00000359895	1to2	Complement	NA	1	1	0.574803
628	P07283	YFL045C	O15305	PMM2	11047@E09	5373	ENSP00000456774	1to2	Complement	NA	1	1	0.562992
893	P15496	YPL117C	Q13907	IDI1	11020@B03	3422	ENSP00000370748	1to2	Complement	NA	1	1	0.413194
1250	P53039	YGR172C	Q969M3	YIPF5	11030@F09	81555	ENSP00000425422	1to2	Complement	NA	1	1	0.350195
1472	Q99190	YDL015C	Q9NZ01	TECR	11053@B08	9524	ENSP00000215567	1to2	Complement	NA	1	1	0.303226
1480	P40857	YJL097W	Q6Y1H2	HACD2	31005@G03	201562	ENSP00000373153	1to2	Complement	NA	1	1	0.287402
1512	P38523	YOR232W	Q9HAV7	GRPEL1	11046@B05	80273	ENSP00000264954	1to2	Complement	NA	1	1	0.337719
1542	Q12446	YOR181W	O00401	WASL	31002@A09	8976	ENSP00000223023	1to2	Complement	NA	1	1	0.266983
1776	P07807	YOR236W	P00374	DHFR	11028@F02	1719	ENSP00000421334	1to2	Complement	NA	1	1	0.303318
1925	P40518	YIL062C	Q9BPX5	ARPC5L	NA	81873	ENSP00000259477	1to2	Complement	NA	1	1	0.292208
216	P05453	YDR172W	P15170	GSPT1	461_0024@F04	2935	ENSP00000399539	1to2	Non complement	NA	1	1	0.388321
276	P09938	YJL026W	P31350	RRM2	11086@A06	6241	ENSP00000302955	1to2	Non complement	NA	1	1	0.591479
604	P38221	YBR029C	Q92903	CDS1	461_0017@F04	1040	ENSP00000295887	1to2	Non complement	NA	1	1	0.366594
216	P05453	YDR172W	Q8IYD1	GSPT2	11039@A10	23708	ENSP00000341247	1to2	Complement	NA	0.873	2	0.423358
276	P09938	YJL026W	Q7LG56	RRM2B	51005@B02	50484	ENSP00000429578	1to2	Complement	NA	0.323	2	0.566416
604	P38221	YBR029C	O95674	CDS2	11063@D10	8760	ENSP00000403205	1to2	Complement	NA	0.589	2	0.345733
65	P04801	YIL078W	A2RTX5	TARSL2	51010@D02	123283	ENSP00000338093	1to2	Non complement	NA	0.423	2	0.493766
80	P14742	YKL104C	Q06210	GFPT1	31003@H07	2673	ENSP00000349860	1to2	Non complement	NA	0.569	2	0.553696
188	Q07478	YDL084W	O00148	DDX39A	31016@A05	10212	ENSP00000242776	1to2	Non complement	NA	0.756	2	0.616592
267	P32337	YMR308C	O60518	RANBP6	461_0023@B02	26953	ENSP00000259569	1to2	Non complement	NA	0.764	2	0.295928
274	P07263	YPR033C	P49590	HARS2	11076@F05	23438	ENSP00000423616	1to2	Non complement	NA	0.52	2	0.408425
323	P54839	YML126C	P54868	HMGCS2	461_0018@C08	3158	ENSP00000439495	1to2	Non complement	NA	0.384	2	0.423228
471	P53378	YLR212C	P23258	TUBG1	11037@B03	7283	ENSP00000251413	1to2	Non complement	NA	0.97	2	0.386892
532	P00817	YBR011C	Q9H2U2	PPA2	31020@F06	27068	ENSP00000389957	1to2	Non complement	NA	0.244	2	0.443114
572	P13393	YER148W	Q6SJ96	TBPL2	51005@A05	387332	ENSP00000247219	1to2	Non complement	NA	0.193	2	0.418667
605	P40303	YOL038W	Q8TAA3	PSMA8	11047@C11	143471	ENSP00000311121	1to2	Non complement	NA	0.61	2	0.542969
628	P07283	YFL045C	Q92871	PMM1	11048@H04	5372	ENSP00000216259	1to2	Non complement	NA	0.265	2	0.538168
893	P15496	YPL117C	Q9BXS1	IDI2	31019@F05	91734	ENSP00000277517	1to2	Non complement	NA	0.389	2	0.329861
1250	P53039	YGR172C	Q8N8F6	YIPF7	51002@G05	285525	ENSP00000332772	1to2	Non complement	NA	0.44	2	0.328571
1472	Q99190	YDL015C	Q5HYJ1	TECRL	NA	253017	ENSP00000370607	1to2	Non complement	NA	0.432	2	0.267218
1480	P40857	YJL097W	B0YJ81	HACD1	11050@H06	9200	ENSP00000355308	1to2	Non complement	NA	0.535	2	0.263889
1512	P38523	YOR232W	Q8TAA5	GRPEL2	31031@B06	134266	ENSP00000329558	1to2	Non complement	NA	0.21	2	0.258772
1542	Q12446	YOR181W	P42768	WAS	11067@B03	7454	ENSP00000365891	1to2	Non complement	NA	0.35	2	0.257504
1776	P07807	YOR236W	Q86XF0	DHFRL1	31001@G03	200895	ENSP00000418415	1to2	Non complement	NA	0.874	2	0.2891
1925	P40518	YIL062C	O15511	ARPC5	31018@C06	10092	ENSP00000294742	1to2	Non complement	NA	0.632	2	0.25974

## Sheet: NoneReplace
OrthoGroup	ScUniProt	ScSystematicID	HsUniProt	HsName	HsORFeomeID	HsEntrez	HsEnsP74	Orthology	CompStatus	ToxStatus	HsOrthoScore	HsOrthoRank	PercentiDLong
74	P39007	YGL022W	Q8TCJ2	STT3B	11020@A09	201595	ENSP00000295770	1to2	Non complement	NA	1	1	0.484262
89	P15303	YPR181C	Q15436	SEC23A	NA	10484	ENSP00000306881	1to2	Non complement	NA	1	1	0.501302
159	P39079	YDR188W	P40227	CCT6A	51013@B01	908	ENSP00000352019	1to2	Non complement	NA	1	1	0.562271
172	P39940	YER125W	Q96PU5	NEDD4L	11025@C08	23327	NA	1to2	Non complement	NA	1	1	0.373333
178	P32908	YFL008W	Q14683	SMC1A	51024@E01	8243	ENSP00000323421	1to2	Non complement	NA	1	1	0.320357
200	P14126	YOR063W	P39023	RPL3	NA	6122	ENSP00000346001	1to2	Non complement	NA	1	1	0.655087
205	P32915	YLR378C	P61619	SEC61A1	11036@C09	29927	ENSP00000243253	1to2	Non complement	NA	1	1	0.55
245	P47117	YJR065C	Q9P1U1	ACTR3B	11061@F09	57180	ENSP00000380452	1to2	Non complement	NA	1	1	0.576837
263	P40970	YDR062W	O15270	SPTLC2	NA	9517	ENSP00000216484	1to2	Non complement	NA	1	1	0.437722
271	P53894	YNL161W	Q9Y2H1	STK38L	11064@E01	23012	ENSP00000373684	1to2	Non complement	NA	1	1	0.314815
341	Q12018	YDL132W	Q13616	CUL1	11064@D06	8454	ENSP00000326804	1to2	Non complement	NA	1	1	0.32638
401	P10507	YLR163C	O75439	PMPCB	11066@C10	9512	ENSP00000249269	1to2	Non complement	NA	1	1	0.425358
486	P14743	YLR195C	P30419	NMT1	461_0020@E10	4836	ENSP00000258960	1to2	Non complement	NA	1	1	0.385081
584	Q04673	YLR005W	Q6P1K8	GTF2H2C	31013@B12	728340	ENSP00000370105	1to2	Non complement	NA	1	1	0.35141
640	P38968	YDL195W	O94979	SEC31A	51023@F12	22872	ENSP00000309070	1to2	Non complement	NA	1	1	0.256088
646	P30656	YPR103W	P28074	PSMB5	31005@F04	5693	ENSP00000395206	1to2	Non complement	NA	1	1	0.519164
658	P25043	YOR157C	Q99436	PSMB7	11031@B01	5695	ENSP00000259457	1to2	Non complement	NA	1	1	0.523466
679	Q04500	YML093W	Q9BVJ6	UTP14A	11072@E06	10813	ENSP00000388669	1to2	Non complement	NA	1	1	0.271413
782	P38328	YBR234C	Q92747	ARPC1A	31005@D12	10552	ENSP00000262942	1to2	Non complement	NA	1	1	0.372396
828	P38624	YJL001W	P28072	PSMB6	NA	5694	ENSP00000270586	1to2	Non complement	NA	1	1	0.468619
865	P38127	YBR192W	Q96CQ1	SLC25A36	11032@A03	55186	ENSP00000423319	1to2	Non complement	NA	1	1	0.350133
945	P21147	YGL055W	O00767	SCD	461_0014@D02	6319	ENSP00000359380	1to2	Non complement	NA	1	1	0.239216
991	P32471	YAL003W	P24534	EEF1B2	NA	1933	ENSP00000376055	1to2	Non complement	NA	1	1	0.48
1000	P23503	YNL240C	Q9H6Q4	NARFL	11065@C08	64428	ENSP00000444008	1to2	Non complement	NA	1	1	0.331976
1041	P40010	YER006W	Q9BVP2	GNL3	NA	26354	ENSP00000378278	1to2	Non complement	NA	1	1	0.307832
1112	Q04264	YMR076C	Q9NTI5	PDS5B	11068@C01	23047	ENSP00000401619	1to2	Non complement	NA	1	1	0.205943
1132	P32602	YBL050W	P54920	NAPA	11051@F02	8775	ENSP00000263354	1to2	Non complement	NA	1	1	0.345763
1196	P33203	YKL012W	Q6NWY9	PRPF40B	461_0020@G04	25766	ENSP00000369634	1to2	Non complement	NA	1	1	0.181401
1249	P39515	YJL143W	O60830	TIMM17B	11018@E02	10245	ENSP00000379999	1to2	Non complement	NA	1	1	0.44186
1263	P53769	YLR323C	O15541	RNF113A	11056@E02	7737	ENSP00000360497	1to2	Non complement	NA	1	1	0.268222
1373	Q06102	YPR107C	A6NMK7	CPSF4L	461_0009@E08	642843	ENSP00000343900	1to2	Non complement	NA	1	1	0.322115
1376	P43572	YFL024C	Q52LR7	EPC2	NA	26122	ENSP00000258484	1to2	Non complement	NA	1	1	0.195913
1386	P32773	YOR194C	P52655	GTF2A1	51014@H10	2957	NA	1to2	Non complement	NA	1	1	0.231383
1455	P53600	YPL010W	P61923	COPZ1	11074@D07	22818	ENSP00000410620	1to2	Non complement	NA	1	1	0.354497
1499	P25299	YGL044C	P33240	CSTF2	11089@H04	1478	ENSP00000362063	1to2	Non complement	NA	1	1	0.147314
1638	P35178	YDR087C	P56182	RRP1	11012@A04	8568	ENSP00000417464	1to2	Non complement	NA	1	1	0.173536
1654	P53845	YNL263C	O95070	YIF1A	11051@C11	10897	ENSP00000366098	1to2	Non complement	NA	1	1	0.261147
1693	P38863	YHR172W	Q9BSJ2	TUBGCP2	NA	10844	ENSP00000395666	1to2	Non complement	NA	1	1	0.219512
1702	Q05021	YMR227C	Q5H9L4	TAF7L	461_0017@G04	54457	ENSP00000349235	1to2	Non complement	NA	1	1	0.215254
1735	Q05027	YMR236W	Q9HBM6	TAF9B	11048@A02	51616	ENSP00000339917	1to2	Non complement	NA	1	1	0.191235
1753	P26754	YNL312W	P15927	RPA2	NA	6118	ENSP00000363015	1to2	Non complement	NA	1	1	0.285714
1783	P23644	YMR203W	O96008	TOMM40	31044@A04	10452	ENSP00000385184	1to2	Non complement	NA	1	1	0.255814
1882	P43124	YDL105W	Q9NXX6	NSMCE4A	NA	54780	ENSP00000358013	1to2	Non complement	NA	1	1	0.241294
1973	Q12158	YDL003W	O60216	RAD21	31010@E10	5885	ENSP00000297338	1to2	Non complement	NA	1	1	0.228209
2028	P22804	YIL004C	O15155	BET1	NA	10282	ENSP00000391228	1to2	Non complement	NA	1	1	0.190141
74	P39007	YGL022W	P46977	STT3A	11014@B12	3703	ENSP00000432820	1to2	Non complement	NA	0.104	2	0.534819
89	P15303	YPR181C	Q15437	SEC23B	11014@F03	10483	ENSP00000366685	1to2	Non complement	NA	0.75	2	0.502604
159	P39079	YDR188W	Q92526	CCT6B	11068@C06	10693	ENSP00000400917	1to2	Non complement	NA	0.71	2	0.540293
172	P39940	YER125W	P46934	NEDD4	NA	4734	ENSP00000422705	1to2	Non complement	NA	0.359	2	0.272934
178	P32908	YFL008W	Q8NDV3	SMC1B	51008@E06	27127	ENSP00000385902	1to2	Non complement	NA	0.417	2	0.299595
200	P14126	YOR063W	Q92901	RPL3L	NA	6123	ENSP00000268661	1to2	Non complement	NA	0.442	2	0.616708
205	P32915	YLR378C	Q9H9S3	SEC61A2	11036@B02	55176	ENSP00000368319	1to2	Non complement	NA	0.897	2	0.55
245	P47117	YJR065C	P61158	ACTR3	31002@G05	10096	ENSP00000263238	1to2	Non complement	NA	1	2	0.585746
263	P40970	YDR062W	Q9NUV7	SPTLC3	NA	55304	ENSP00000381968	1to2	Non complement	NA	0.463	2	0.41533
271	P53894	YNL161W	Q15208	STK38	11064@E12	11329	ENSP00000229812	1to2	Non complement	NA	0.746	2	0.312169
341	Q12018	YDL132W	Q13617	CUL2	11078@H03	8453	ENSP00000363883	1to2	Non complement	NA	0.091	2	0.276074
401	P10507	YLR163C	P31930	UQCRC1	11037@F06	7384	ENSP00000203407	1to2	Non complement	NA	0.276	2	0.364583
486	P14743	YLR195C	O60551	NMT2	11037@H03	9397	ENSP00000367407	1to2	Non complement	NA	0.614	2	0.381526
584	Q04673	YLR005W	Q13888	GTF2H2	11002@H11	2966	ENSP00000328901	1to2	Non complement	NA	1	2	0.35141
640	P38968	YDL195W	Q9NQW1	SEC31B	31028@C09	25956	ENSP00000474124	1to2	Non complement	NA	0.356	2	0.250589
646	P30656	YPR103W	P28062	PSMB8	461_0011@A12	5696	ENSP00000408825	1to2	Non complement	NA	0.108	2	0.484321
658	P25043	YOR157C	P40306	PSMB10	11021@C12	5699	ENSP00000351314	1to2	Non complement	NA	0.18	2	0.443223
679	Q04500	YML093W	Q5TAP6	UTP14C	51022@H08	9724	ENSP00000428619	1to2	Non complement	NA	0.874	2	0.265851
782	P38328	YBR234C	O15143	ARPC1B	11058@F10	10095	ENSP00000389631	1to2	Non complement	NA	0.589	2	0.367188
828	P38624	YJL001W	P28065	PSMB9	NA	5698	ENSP00000407810	1to2	Non complement	NA	0.136	2	0.429224
865	P38127	YBR192W	Q9BSK2	SLC25A33	11021@G09	84275	ENSP00000306328	1to2	Non complement	NA	0.384	2	0.328912
945	P21147	YGL055W	Q86SK9	SCD5	11042@A12	79966	ENSP00000273908	1to2	Non complement	NA	0.381	2	0.223529
991	P32471	YAL003W	P29692	EEF1D	NA	1936	ENSP00000317399	1to2	Non complement	NA	0.11	2	0.330961
1000	P23503	YNL240C	Q9UHQ1	NARF	11010@C03	26502	ENSP00000283996	1to2	Non complement	NA	0.31	2	0.268839
1041	P40010	YER006W	Q9NVN8	GNL3L	11069@H04	54552	ENSP00000354091	1to2	Non complement	NA	0.104	2	0.283505
1112	Q04264	YMR076C	Q29RF7	PDS5A	31038@B01	23244	ENSP00000426749	1to2	Non complement	NA	0.613	2	0.198953
1132	P32602	YBL050W	Q9H115	NAPB	31005@C07	63908	ENSP00000381459	1to2	Non complement	NA	0.803	2	0.338926
1196	P33203	YKL012W	O75400	PRPF40A	11046@A10	55660	ENSP00000386458	1to2	Non complement	NA	0.498	2	0.171369
1249	P39515	YJL143W	Q99595	TIMM17A	11074@F04	10440	ENSP00000356256	1to2	Non complement	NA	0.614	2	0.444444
1263	P53769	YLR323C	Q8IZP6	RNF113B	NA	140432	ENSP00000267291	1to2	Non complement	NA	0.584	2	0.282609
1373	Q06102	YPR107C	O95639	CPSF4	11030@C08	10898	ENSP00000292476	1to2	Non complement	NA	0.5	2	0.304833
1376	P43572	YFL024C	Q9H2F5	EPC1	31028@D03	80314	ENSP00000263062	1to2	Non complement	NA	0.459	2	0.202153
1386	P32773	YOR194C	Q9UNN4	GTF2A1L	11065@E08	11036	ENSP00000387896	1to2	Non complement	NA	0.151	2	0.198745
1455	P53600	YPL010W	Q9P299	COPZ2	NA	51226	NA	1to2	Non complement	NA	0.641	2	0.295238
1499	P25299	YGL044C	Q9H0L4	CSTF2T	11070@E08	23283	ENSP00000332444	1to2	Non complement	NA	0.68	2	0.146104
1638	P35178	YDR087C	Q14684	RRP1B	NA	23076	ENSP00000339145	1to2	Non complement	NA	0.359	2	0.145119
1654	P53845	YNL263C	Q5BJH7	YIF1B	11031@E12	90522	ENSP00000465446	1to2	Non complement	NA	1	2	0.251592
1693	P38863	YHR172W	Q96CW5	TUBGCP3	11078@C11	10426	ENSP00000364821	1to2	Non complement	NA	0.068	2	0.189636
1702	Q05021	YMR227C	Q15545	TAF7	11057@A03	6879	ENSP00000312709	1to2	Non complement	NA	0.369	2	0.186441
1735	Q05027	YMR236W	Q16594	TAF9	11049@B04	6880	NA	1to2	Non complement	NA	0.737	2	0.170455
1753	P26754	YNL312W	Q13156	RPA4	31026@F09	29935	ENSP00000362131	1to2	Non complement	NA	0.272	2	0.252747
1783	P23644	YMR203W	Q969M1	TOMM40L	31043@A03	84134	ENSP00000443233	1to2	Non complement	NA	0.483	2	0.232558
1882	P43124	YDL105W	Q8N140	EID3	11055@E06	493861	ENSP00000435619	1to2	Non complement	NA	0.355	2	0.218905
1973	Q12158	YDL003W	Q9H4I0	RAD21L1	NA	642636	ENSP00000386414	1to2	Non complement	NA	0.3	2	0.222615
2028	P22804	YIL004C	Q9NYM9	BET1L	NA	51272	ENSP00000372210	1to2	Non complement	NA	0.069	2	0.161972
