# Supplementary material for: Humanization of yeast genes with multiple human orthologs reveals functional divergence between paralogs
Source: PLoS Biol. 2020 May 18;18(5):e3000627. doi: 10.1371/journal.pbio.3000627 (PMC7259792; doi:10.1371/journal.pbio.3000627)
Supplement: S3 Data — These files contain the raw growth curve data used to generate S4 and S5 Figs. (ZIP) [file pbio.3000627.s012.zip]

Archive with 71 entries (71 files):
- PSMA7.txt
- TBP.txt
- CDK1_CDK3.txt
- TUBG2.txt
- ARPC5L.txt
- DHFR-1.txt
- WASL-1.txt
- EIF4E-1.txt
- IPO5-1.txt
- ERO1L_ERO1LB.txt
- GFPT2.txt
- YIPF5-1.txt
- PMM2-1.txt
- GDI1_GDI2.txt
- GSPT2-1.txt
- UAP1-1.txt
- DDX39B.txt
- CFL2_DSTN-1.txt
- SEC11A_SEC11L3.txt
- TUBB4.txt
- PPP1CA_PPP1CB_PPP1CC.txt
- SUMO1-1.txt
- UBE2R2_CDC34.txt
- PRKCH_PRKCD.txt
- RPL35A.txt
- C18orf45.txt
- SLC25A6.txt
- PABPC.txt
- CDK3.txt
- __MACOSX/._CDK3.txt
- PGAM1.txt
- CDS2.txt
- PDCL2.txt
- CALM.txt
- IDI1.txt
- DHFR.txt
- GRPEL1.txt
- WASL.txt
- EIF4E.txt
- EIF1_EIF1B.txt
- HARS.txt
- DDX.txt
- RRM2B.txt
- CDC14A.txt
- RAB1B.txt
- ACTBL2.txt
- MYH.txt
- CKS.txt
- YIPF5.txt
- TECR.txt
- IPO5.txt
- EIF1A.txt
- PTPLB.txt
- TARS.txt
- PRKAR2B.txt
- PMM2.txt
- ALAS.txt
- GSPT2.txt
- UAP1.txt
- PGK.txt
- TRAPP.txt
- PPA1.txt
- CSNK1E.txt
- DNAJ.txt
- CFL2_DSTN.txt
- SEC11.txt
- PPP1C.txt
- PYCR.txt
- SUMO1.txt
- UBE2R2-1.txt
- KDELR.txt
