# Supplementary material for: Humanization of yeast genes with multiple human orthologs reveals functional divergence between paralogs
Source: PLoS Biol. 2020 May 18;18(5):e3000627. doi: 10.1371/journal.pbio.3000627 (PMC7259792; doi:10.1371/journal.pbio.3000627)
Supplement: S3 Data — These files contain the raw growth curve data used to generate S4 and S5 Figs. (ZIP) [file pbio.3000627.s012.zip › ERO1L_ERO1LB.txt]

Time	Hs-ERO1LB 37°C	Hs-ERO1LB 37°C	Hs-ERO1L Var1 37°C	Hs-ERO1L Var1 37°C	Hs-ERO1L Var2 37°C	Hs-ERO1L Var2 37°C	EMPTY VECTOR 37°C	EMPTY VECTOR 37°C	WILD TYPE 37°C	WILD TYPE 37°C
0.25	0.006000000	0.002986079	0.006000000	0.003593976	0.006750000	0.002645751	0.008250000	0.000707107	0.064000000	0.029698485
0.50	0.007000000	0.003696846	0.007000000	0.003872983	0.007250000	0.002629956	0.008833333	0.001414214	0.065000000	0.029698485
0.75	0.007500000	0.003304038	0.007500000	0.003403430	0.007750000	0.003109126	0.008583333	0.001414214	0.065000000	0.032526912
1.00	0.007750000	0.003872983	0.008000000	0.003304038	0.008250000	0.003366502	0.008916667	0.001414214	0.067000000	0.032526912
1.25	0.008500000	0.003741657	0.008750000	0.003500000	0.008250000	0.003201562	0.009500000	0.002121320	0.068000000	0.033234019
1.50	0.008750000	0.004112988	0.009750000	0.002753785	0.008000000	0.003109126	0.009833333	0.001414214	0.070000000	0.037476659
1.75	0.008750000	0.004203173	0.009250000	0.003162278	0.008750000	0.003109126	0.009916667	0.001414214	0.071000000	0.038183766
2.00	0.009500000	0.004272002	0.009250000	0.003829708	0.009500000	0.003593976	0.009583333	0.002828427	0.072000000	0.038183766
2.25	0.010000000	0.004349329	0.010000000	0.003593976	0.010000000	0.003862210	0.010583333	0.002828427	0.074000000	0.039597980
2.50	0.009750000	0.004500000	0.010500000	0.003696846	0.009750000	0.003593976	0.010666667	0.002828427	0.076000000	0.041719300
2.75	0.010500000	0.004932883	0.010750000	0.003593976	0.010000000	0.003559026	0.010333333	0.003535534	0.077000000	0.041012193
3.00	0.011000000	0.004898979	0.011250000	0.002753785	0.011250000	0.004112988	0.010666667	0.002121320	0.079000000	0.043840620
3.25	0.011750000	0.004991660	0.012000000	0.003915780	0.011750000	0.004272002	0.011666667	0.000707107	0.081000000	0.043133514
3.50	0.012000000	0.005099020	0.012750000	0.003593976	0.013500000	0.004509250	0.010666667	0.002828427	0.084000000	0.044547727
3.75	0.012250000	0.005439056	0.013500000	0.003415650	0.015250000	0.004924429	0.009666667	0.004242641	0.086000000	0.045254834
4.00	0.013750000	0.005315073	0.015000000	0.003366502	0.017250000	0.005737305	0.011000000	0.003535534	0.088000000	0.044547727
4.25	0.013500000	0.005567764	0.015250000	0.003095696	0.018250000	0.005737305	0.010333333	0.004949747	0.091000000	0.041719300
4.50	0.015250000	0.006291529	0.017000000	0.003366502	0.020750000	0.006701990	0.011333333	0.003535534	0.093000000	0.039597980
4.75	0.015500000	0.007549834	0.016500000	0.004434712	0.021500000	0.007681146	0.012000000	0.003535534	0.096000000	0.036062446
5.00	0.017000000	0.006782330	0.020000000	0.003559026	0.023750000	0.007088723	0.011333333	0.003535534	0.100000000	0.031819805
5.25	0.015500000	0.006191392	0.020250000	0.002872281	0.026250000	0.007228416	0.012000000	0.003535534	0.104000000	0.031112698
5.50	0.016500000	0.007187953	0.022750000	0.003201562	0.029750000	0.008341663	0.011333333	0.004242641	0.107000000	0.028991378
5.75	0.016250000	0.006898067	0.023750000	0.003201562	0.034250000	0.008381527	0.011000000	0.005656854	0.111000000	0.026162951
6.00	0.018000000	0.006782330	0.025000000	0.004830459	0.036250000	0.009105859	0.010666667	0.005656854	0.115000000	0.022627417
6.25	0.018250000	0.007320064	0.028500000	0.004123106	0.041750000	0.010275375	0.011000000	0.005656854	0.121000000	0.019798990
6.50	0.019750000	0.007274384	0.030250000	0.004573474	0.045250000	0.010904892	0.011666667	0.004242641	0.124000000	0.020506097
6.75	0.023000000	0.009763879	0.034250000	0.006291529	0.051000000	0.012649111	0.012000000	0.003535534	0.130000000	0.020506097
7.00	0.021250000	0.007047458	0.036250000	0.006952218	0.055500000	0.012120919	0.011750000	0.003535534	0.137000000	0.019798990
7.25	0.022500000	0.008386497	0.039750000	0.008057088	0.062750000	0.014103782	0.012666667	0.004242641	0.143000000	0.019091883
7.50	0.024250000	0.009036961	0.044750000	0.010230673	0.070000000	0.014453950	0.012083333	0.004242641	0.150000000	0.020506097
7.75	0.027000000	0.010935416	0.050000000	0.012203142	0.078000000	0.016459546	0.010750000	0.005656854	0.157000000	0.021213203
8.00	0.026250000	0.008180261	0.053750000	0.012816006	0.086500000	0.018009257	0.012666667	0.002828427	0.164000000	0.017677670
8.25	0.026750000	0.008000000	0.057500000	0.014682756	0.093250000	0.018009257	0.012083333	0.002828427	0.174000000	0.012727922
8.50	0.030250000	0.010214369	0.065750000	0.017776389	0.106000000	0.020854656	0.010750000	0.005656854	0.181666667	0.007778175
8.75	0.029250000	0.011503623	0.071500000	0.020564938	0.114750000	0.026394444	0.012083333	0.002828427	0.191000000	0.002828427
9.00	0.030500000	0.009322911	0.079250000	0.023057898	0.129250000	0.024664414	0.012416667	0.002828427	0.201666667	0.000707107
9.25	0.034750000	0.011206397	0.087000000	0.026589472	0.141000000	0.026814175	0.011833333	0.004949747	0.212333333	0.015556349
9.50	0.033500000	0.012685293	0.095250000	0.030027765	0.156000000	0.034121108	0.012416667	0.002828427	0.223333333	0.021213203
9.75	0.035000000	0.009814955	0.103000000	0.033965669	0.171500000	0.038113864	0.012166667	0.002828427	0.235333333	0.019091883
10.00	0.040250000	0.012871156	0.114750000	0.037549967	0.190000000	0.037526657	0.011750000	0.004242641	0.246333333	0.014849242
10.25	0.041250000	0.013022417	0.125500000	0.042465672	0.209250000	0.040746165	0.012500000	0.003535534	0.259333333	0.027577164
10.50	0.043250000	0.013149778	0.138000000	0.047871355	0.230500000	0.046619023	0.011500000	0.006363961	0.273333333	0.021213203
10.75	0.045000000	0.014080128	0.152250000	0.053740115	0.254000000	0.050927236	0.011916667	0.002828427	0.287333333	0.017677670
11.00	0.048250000	0.014153916	0.167000000	0.059952064	0.279250000	0.056789083	0.012750000	0.003535534	0.299333333	0.016970563
11.25	0.051250000	0.015129992	0.183000000	0.066965165	0.306750000	0.062835102	0.012166667	0.002828427	0.319000000	0.022627417
11.50	0.050750000	0.013696107	0.197500000	0.074703860	0.336500000	0.068122439	0.012166667	0.003535534	0.333333333	0.020506097
11.75	0.055000000	0.015968719	0.216750000	0.081250128	0.369250000	0.073422862	0.011833333	0.005656854	0.352333333	0.007071068
12.00	0.059250000	0.015435349	0.237500000	0.089244981	0.406000000	0.080525358	0.011166667	0.005656854	0.368333333	0.014849242
12.25	0.064500000	0.018565200	0.260250000	0.097520511	0.443750000	0.087114388	0.012500000	0.003535534	0.387333333	0.025455844
12.50	0.065750000	0.016459546	0.284750000	0.105284931	0.484750000	0.092744721	0.012166667	0.002828427	0.405000000	0.016263456
12.75	0.073000000	0.019841035	0.311000000	0.114229302	0.529250000	0.099566979	0.012500000	0.002121320	0.429000000	0.002828427
13.00	0.074750000	0.017932745	0.340500000	0.124945321	0.575250000	0.105821784	0.012833333	0.002121320	0.450333333	0.010606602
13.25	0.081750000	0.021868928	0.371000000	0.135091327	0.626000000	0.112316517	0.013166667	0.002828427	0.472333333	0.020506097
13.50	0.087500000	0.022081289	0.404750000	0.145558694	0.678000000	0.116640116	0.013083333	0.002121320	0.496000000	0.022627417
13.75	0.096000000	0.024958299	0.440250000	0.153949126	0.730000000	0.121869808	0.011750000	0.004949747	0.522000000	0.003535534
14.00	0.098750000	0.023804761	0.477000000	0.164694414	0.782500000	0.125868648	0.013416667	0.002828427	0.550000000	0.006363961
14.25	0.102000000	0.026236107	0.517000000	0.175097116	0.836500000	0.128267949	0.012500000	0.003535534	0.573000000	0.004242641
14.50	0.116250000	0.028407745	0.561000000	0.186415977	0.890000000	0.128572612	0.013083333	0.002121320	0.602000000	0.020506097
14.75	0.120000000	0.031595095	0.607750000	0.198563172	0.947000000	0.128997093	0.013083333	0.002828427	0.631000000	0.019798990
15.00	0.128250000	0.032644550	0.654750000	0.210204662	1.000500000	0.129849592	0.012750000	0.002828427	0.659000000	0.019798990
15.25	0.138250000	0.036078618	0.704500000	0.219214317	1.054500000	0.128595943	0.013083333	0.002121320	0.690000000	0.035355339
15.50	0.150250000	0.037562171	0.756750000	0.228606467	1.109750000	0.126112053	0.012833333	0.002121320	0.722000000	0.050911688
15.75	0.162500000	0.041120757	0.808750000	0.236060727	1.162000000	0.123618701	0.013750000	0.002121320	0.755000000	0.053740115
16.00	0.175750000	0.042871902	0.860250000	0.241893227	1.211750000	0.120800110	0.013416667	0.002828427	0.790333333	0.041719300
16.25	0.190750000	0.045927479	0.915750000	0.244544474	1.261500000	0.115358499	0.013416667	0.002828427	0.826000000	0.036062446
16.50	0.206750000	0.049010203	0.967500000	0.246848638	1.305750000	0.112519628	0.014083333	0.002828427	0.857000000	0.026870058
16.75	0.223250000	0.053036937	1.020500000	0.246672522	1.348750000	0.105708325	0.012833333	0.002828427	0.892000000	0.026870058
17.00	0.241500000	0.057488405	1.070500000	0.244127528	1.384750000	0.102752129	0.013750000	0.003535534	0.928000000	0.024041631
17.25	0.261250000	0.062660461	1.116250000	0.244515167	1.418000000	0.096644969	0.013083333	0.002828427	0.963000000	0.020506097
17.50	0.283750000	0.067290415	1.165750000	0.241551927	1.443000000	0.088744483	0.013416667	0.002828427	1.001000000	0.019798990
17.75	0.306750000	0.072755298	1.208750000	0.240295651	1.461500000	0.083332167	0.012750000	0.001414214	1.038000000	0.024041631
18.00	0.332000000	0.078496284	1.251250000	0.234512793	1.471500000	0.080403151	0.011500000	0.000000000	1.067000000	0.024748737
18.25	0.359250000	0.084183827	1.292750000	0.230455166	1.479250000	0.075948996	0.012166667	0.000707107	1.102000000	0.021213203
18.50	0.387000000	0.091164686	1.327750000	0.224701839	1.482250000	0.074356685	0.011166667	0.000707107	1.142000000	0.019798990
18.75	0.420000000	0.099797712	1.358000000	0.221474415	1.486000000	0.074338752	0.011916667	0.000000000	1.178000000	0.019798990
19.00	0.454500000	0.108481565	1.382500000	0.217044350	1.488000000	0.075724831	0.011916667	0.000707107	1.212000000	0.023334524
19.25	0.490000000	0.115958326	1.397750000	0.213149986	1.488000000	0.075053314	0.012166667	0.000707107	1.254000000	0.021920310
19.50	0.528750000	0.123664533	1.409000000	0.210035711	1.489500000	0.074377416	0.012500000	0.000707107	1.290000000	0.026870058
19.75	0.570000000	0.132947358	1.416250000	0.206020023	1.491250000	0.074338752	0.012166667	0.000707107	1.331000000	0.026162951
20.00	0.612750000	0.140601091	1.421250000	0.203465804	1.493500000	0.073558933	0.012416667	0.000707107	1.359000000	0.025455844
20.25	0.658750000	0.148267776	1.424000000	0.203011289	1.493750000	0.073225679	0.012083333	0.000000000	1.398000000	0.020506097
20.50	0.707000000	0.156764154	1.425500000	0.202370947	1.494250000	0.073617819	0.012166667	0.000707107	1.427000000	0.018384776
20.75	0.756500000	0.160991459	1.428000000	0.200742580	1.494250000	0.073824115	0.011583333	0.000000000	1.460000000	0.021213203
21.00	0.806500000	0.166107144	1.428500000	0.201124132	1.495750000	0.072860597	0.012083333	0.000707107	1.485000000	0.020506097
21.25	0.859000000	0.168800425	1.429250000	0.201165769	1.496000000	0.073450096	0.010083333	0.002828427	1.517000000	0.019091883
21.50	0.908000000	0.169847971	1.430500000	0.200893006	1.496250000	0.074159176	0.012166667	0.000707107	1.540000000	0.016970563
21.75	0.959500000	0.172605523	1.430000000	0.201840696	1.496500000	0.074193441	0.011166667	0.000707107	1.565000000	0.014849242
22.00	1.008500000	0.171663188	1.431750000	0.201920777	1.497000000	0.074231058	0.012750000	0.000707107	1.589000000	0.015556349
22.25	1.056250000	0.168828068	1.432750000	0.201460294	1.497750000	0.075048318	0.011833333	0.000000000	1.611000000	0.015556349
22.50	1.104000000	0.167587788	1.432750000	0.202020420	1.498500000	0.074193441	0.012166667	0.000707107	1.630000000	0.017677670
22.75	1.150500000	0.165124953	1.433750000	0.201535770	1.497750000	0.074390860	0.012416667	0.000707107	1.651000000	0.018384776
23.00	1.194250000	0.161809301	1.433750000	0.201182131	1.498250000	0.074159176	0.011500000	0.000000000	1.673000000	0.019798990
23.25	1.236750000	0.158911663	1.433500000	0.201920777	1.499500000	0.072452283	0.012166667	0.000707107	1.691000000	0.016263456
23.50	1.275250000	0.154590588	1.434750000	0.201182131	1.500000000	0.073713409	0.012500000	0.000000000	1.705000000	0.014849242
23.75	1.312000000	0.148928394	1.433750000	0.201880121	1.499250000	0.074356685	0.009500000	0.003535534	1.719000000	0.012020815
24.00	1.343500000	0.142397039	1.434500000	0.202327087	1.500500000	0.073970152	0.012750000	0.000707107	1.733000000	0.009899495
24.25	1.365000000	0.139452501	1.435000000	0.201977722	1.499250000	0.074356685	0.013166667	0.001414214	1.754000000	0.009899495
24.50	1.385500000	0.136708937	1.435250000	0.201600885	1.500000000	0.073758615	0.012833333	0.002121320	1.764000000	0.007778175
24.75	1.401000000	0.132768910	1.435500000	0.201543006	1.500250000	0.074601162	0.010583333	0.000707107	1.775000000	0.006363961
25.00	1.411750000	0.132154896	1.436000000	0.201472910	1.500500000	0.074719475	0.011666667	0.000000000	1.789000000	0.006363961
25.25	1.419250000	0.132268351	1.434750000	0.202299077	1.499500000	0.074303432	0.010333333	0.000000000	1.800000000	0.001414214
25.50	1.425000000	0.133093952	1.435250000	0.202383094	1.500500000	0.074674851	0.011666667	0.000000000	1.810000000	0.002121320
25.75	1.429250000	0.131753242	1.434750000	0.203139320	1.500500000	0.074674851	0.011333333	0.000000000	1.822000000	0.000707107
26.00	1.431500000	0.132510377	1.436250000	0.202355092	1.501000000	0.074238355	0.011333333	0.000000000	1.832000000	0.000707107
26.25	1.434750000	0.133137773	1.435000000	0.203170495	1.501000000	0.074932748	0.011583333	0.000000000	1.841000000	0.001414214
26.50	1.436750000	0.131773480	1.436250000	0.203085163	1.501000000	0.076345705	0.012000000	0.000707107	1.849000000	0.002828427
26.75	1.438750000	0.131170055	1.436250000	0.201543006	1.501750000	0.074932748	0.011666667	0.000000000	1.855000000	0.003535534
27.00	1.439500000	0.132537730	1.436000000	0.201936252	1.501250000	0.073341666	0.011750000	0.000707107	1.861000000	0.003535534
27.25	1.441250000	0.132185161	1.437000000	0.202792176	1.501000000	0.075157612	0.011333333	0.000000000	1.867000000	0.003535534
27.50	1.441000000	0.132185161	1.436500000	0.201992368	1.502000000	0.073495465	0.010416667	0.000000000	1.871000000	0.004242641
27.75	1.442250000	0.131834176	1.437500000	0.201615145	1.501750000	0.073672134	0.009500000	0.000000000	1.875000000	0.004242641
28.00	1.444500000	0.132819113	1.437500000	0.203085163	1.501750000	0.074496085	0.009916667	0.000000000	1.878000000	0.004949747
28.25	1.445000000	0.132577022	1.438250000	0.201571121	1.502750000	0.072830282	0.010000000	0.000707107	1.882000000	0.004949747
28.50	1.446250000	0.132084253	1.438000000	0.201446436	1.502750000	0.073377449	0.009666667	0.000000000	1.881000000	0.004242641
28.75	1.446500000	0.133322604	1.438000000	0.202327087	1.502750000	0.074871000	0.009250000	0.001414214	1.884000000	0.004949747
29.00	1.447750000	0.133069844	1.438750000	0.200368619	1.503000000	0.073638758	0.011333333	0.000707107	1.885000000	0.004949747
29.25	1.449000000	0.133577381	1.438250000	0.201948838	1.504000000	0.073970152	0.008916667	0.002121320	1.887000000	0.004949747
29.50	1.449000000	0.133069844	1.438500000	0.201936252	1.503250000	0.074004504	0.010916667	0.000707107	1.888000000	0.004949747
29.75	1.449500000	0.134070877	1.439750000	0.201379203	1.502750000	0.074338752	0.011333333	0.000707107	1.889000000	0.004949747
30.00	1.450000000	0.133121498	1.438250000	0.201906538	1.503250000	0.074087223	0.009666667	0.000000000	1.890000000	0.004949747
30.25	1.451000000	0.132481445	1.439500000	0.200716218	1.503750000	0.073789679	0.011666667	0.000707107	1.889000000	0.004949747
30.50	1.451250000	0.133961126	1.438750000	0.201150648	1.503750000	0.074154681	0.009666667	0.000000000	1.892000000	0.004949747
30.75	1.452500000	0.132228338	1.439250000	0.200759184	1.503750000	0.073789679	0.010333333	0.000000000	1.890000000	0.004949747
31.00	1.452500000	0.133600150	1.439000000	0.202285277	1.504000000	0.074377416	0.010000000	0.000707107	1.891000000	0.004949747
31.25	1.452750000	0.133107413	1.439000000	0.201948838	1.503250000	0.075420488	0.010333333	0.000000000	1.892000000	0.004949747
31.50	1.453250000	0.133214113	1.438750000	0.202370123	1.503000000	0.075119349	0.010250000	0.000707107	1.894000000	0.004949747
31.75	1.454000000	0.132614730	1.439500000	0.201558097	1.504000000	0.074004504	0.010333333	0.000707107	1.892000000	0.004949747
32.00	1.455000000	0.132614730	1.439250000	0.200345327	1.503750000	0.073979164	0.010000000	0.000707107	1.894000000	0.004949747
32.25	1.455750000	0.132097186	1.440000000	0.200702724	1.504250000	0.074004504	0.010916667	0.000000000	1.894000000	0.004949747
32.50	1.454750000	0.132374154	1.439500000	0.201448918	1.503750000	0.074531313	0.010000000	0.000707107	1.895000000	0.004242641
32.75	1.456250000	0.132590535	1.440500000	0.199904144	1.503750000	0.073190960	0.011000000	0.000707107	1.894000000	0.004949747
33.00	1.456500000	0.131495247	1.440500000	0.200382135	1.504500000	0.073341666	0.010000000	0.000707107	1.894000000	0.004949747
33.25	1.456000000	0.133179077	1.440000000	0.201168255	1.505000000	0.073462008	0.010333333	0.000707107	1.895000000	0.004949747
33.50	1.456500000	0.131988320	1.441000000	0.200702724	1.504500000	0.073672134	0.010916667	0.000000000	1.895000000	0.004242641
33.75	1.457500000	0.131970956	1.441000000	0.199961663	1.504500000	0.073523239	0.010666667	0.000707107	1.896000000	0.004242641
34.00	1.457000000	0.132481445	1.440000000	0.201366995	1.505000000	0.074784134	0.011666667	0.000707107	1.896000000	0.004242641
34.25	1.458250000	0.132721199	1.440250000	0.200759184	1.504750000	0.074932748	0.011000000	0.000000000	1.896000000	0.004949747
34.50	1.457250000	0.132974622	1.439500000	0.201839871	1.504750000	0.073672134	0.010500000	0.000707107	1.897000000	0.004949747
34.75	1.457500000	0.132736581	1.440000000	0.201168255	1.505250000	0.074334268	0.010000000	0.000707107	1.899000000	0.004949747
35.00	1.459000000	0.131843341	1.440500000	0.201053061	1.505000000	0.074238355	0.010333333	0.000707107	1.899000000	0.004949747
35.25	1.459000000	0.131110640	1.441250000	0.199615255	1.504750000	0.074986110	0.010333333	0.000707107	1.899000000	0.004949747
35.50	1.459500000	0.131859458	1.440750000	0.201081244	1.506000000	0.074750139	0.011916667	0.000707107	1.897000000	0.004242641
35.75	1.459750000	0.131477184	1.440500000	0.200050827	1.506500000	0.072981733	0.011333333	0.000707107	1.900000000	0.004242641
36.00	1.459750000	0.132006313	1.441250000	0.200324736	1.506500000	0.074598369	0.011250000	0.000707107	1.901000000	0.004949747
36.25	1.460250000	0.132390836	1.441000000	0.200848824	1.506500000	0.074450767	0.011250000	0.000000000	1.900000000	0.004242641
36.50	1.459500000	0.131220870	1.440500000	0.199947285	1.505250000	0.074238355	0.010250000	0.000707107	1.900000000	0.004242641
36.75	1.460000000	0.131714337	1.441500000	0.200746108	1.506000000	0.074489373	0.010333333	0.000707107	1.901000000	0.004242641
37.00	1.460500000	0.131843341	1.441250000	0.201514888	1.506500000	0.074601162	0.011833333	0.000707107	1.900000000	0.004949747
37.25	1.461000000	0.131700101	1.442000000	0.200702724	1.507000000	0.075168145	0.011916667	0.000707107	1.904000000	0.004242641
37.50	1.460750000	0.131002226	1.441500000	0.200382135	1.507000000	0.074417740	0.011000000	0.000707107	1.902000000	0.004242641
37.75	1.461500000	0.132097186	1.441500000	0.200382135	1.505750000	0.075345316	0.009666667	0.002828427	1.904000000	0.004949747
38.00	1.461000000	0.131843341	1.442000000	0.200324736	1.507250000	0.074687683	0.011666667	0.000707107	1.904000000	0.004242641
38.25	1.462500000	0.131350358	1.443000000	0.199194001	1.507750000	0.074536345	0.010916667	0.000000000	1.905000000	0.004242641
38.50	1.462750000	0.130824310	1.441750000	0.200382135	1.507500000	0.074271462	0.011583333	0.000707107	1.904000000	0.004242641
38.75	1.462500000	0.131350358	1.442000000	0.200037288	1.507750000	0.074897708	0.011583333	0.000707107	1.903000000	0.004242641
39.00	1.463000000	0.130966599	1.441750000	0.200413739	1.507750000	0.074361729	0.011916667	0.000707107	1.903666667	0.004949747
39.25	1.463000000	0.131700101	1.442500000	0.201124132	1.508500000	0.073911546	0.009250000	0.001414214	1.905000000	0.003535534
39.50	1.463500000	0.130714383	1.442000000	0.200734277	1.508250000	0.075015554	0.008916667	0.000707107	1.906000000	0.004242641
39.75	1.464250000	0.131207215	1.443000000	0.200037288	1.508750000	0.074719475	0.011250000	0.001414214	1.907000000	0.004242641
40.00	1.464250000	0.131207215	1.442750000	0.200413739	1.509000000	0.074208602	0.011250000	0.000707107	1.907000000	0.004949747
40.25	1.463250000	0.131317364	1.441750000	0.201180475	1.508500000	0.074361729	0.011333333	0.000707107	1.907000000	0.003535534
40.50	1.463750000	0.131098881	1.442500000	0.200413739	1.509250000	0.073911546	0.009333333	0.002121320	1.909000000	0.004242641
40.75	1.463500000	0.131449293	1.442500000	0.201271583	1.509250000	0.073882790	0.010583333	0.000707107	1.908000000	0.004242641
41.00	1.463750000	0.130966599	1.442500000	0.200895495	1.509500000	0.074361729	0.010666667	0.001414214	1.909000000	0.003535534
41.25	1.465000000	0.130331309	1.443750000	0.200413739	1.510000000	0.074388059	0.011916667	0.000707107	1.909000000	0.003535534
41.50	1.465000000	0.130936053	1.443500000	0.199615255	1.510500000	0.073309276	0.009583333	0.001414214	1.909000000	0.004242641
41.75	1.465250000	0.130584264	1.442500000	0.200779315	1.509250000	0.074865991	0.011000000	0.000707107	1.910000000	0.003535534
42.00	1.465500000	0.130584264	1.443750000	0.200050827	1.509500000	0.074865991	0.010916667	0.000000000
42.25	1.464750000	0.131459753	1.443250000	0.200507689	1.510500000	0.074271462	0.011916667	0.000707107
42.50	1.464500000	0.131459753	1.444000000	0.200391284	1.509500000	0.075496137	0.011333333	0.000707107
42.75	1.466250000	0.131242778	1.443750000	0.199637171	1.510000000	0.073789679	0.011583333	0.000000000
43.00	1.466000000	0.130473497	1.444000000	0.199991666	1.510250000	0.074450767	0.010333333	0.000707107
43.25	1.465750000	0.130331309	1.443750000	0.200368619	1.509500000	0.074911058	0.009333333	0.001414214
43.50	1.465500000	0.130714383	1.444000000	0.200368619	1.511250000	0.074238355	0.011250000	0.001414214
43.75	1.466250000	0.130442836	1.444000000	0.200005625	1.511000000	0.073789679	0.009916667	0.001414214
44.00	1.466500000	0.130190885	1.444000000	0.199991666	1.511000000	0.073882790	0.009666667	0.002121320
44.25	1.466500000	0.130714383	1.444500000	0.200426836	1.511000000	0.074567084	0.010916667	0.001414214
44.50	1.466250000	0.131207215	1.444500000	0.199648650	1.511250000	0.075015554	0.011583333	0.001414214
44.75	1.467000000	0.131700101	1.444500000	0.200790729	1.511000000	0.075168145	0.010916667	0.000000000
45.00	1.466750000	0.131558605	1.444500000	0.200460096	1.511250000	0.075015554	0.009916667	0.001414214
45.25	1.467000000	0.131065823	1.444750000	0.200448663	1.512000000	0.074567084	0.008916667	0.001414214
45.50	1.467250000	0.130714383	1.445750000	0.199347895	1.512000000	0.074238355	0.011333333	0.001414214
45.75	1.467500000	0.130824310	1.444250000	0.201271583	1.511500000	0.075137651	0.011333333	0.000707107
46.00	1.468000000	0.130331309	1.445000000	0.200848824	1.512000000	0.074750139	0.009916667	0.000707107
46.25	1.468000000	0.130303172	1.446000000	0.199675362	1.511500000	0.074865991	0.009583333	0.000000000
46.50	1.467250000	0.130714383	1.444750000	0.200848824	1.512500000	0.074011260	0.010666667	0.001414214
46.75	1.467750000	0.130331309	1.446500000	0.200382135	1.512500000	0.075137651	0.011000000	0.002121320
47.00	1.467750000	0.130464235	1.445500000	0.200050827	1.512750000	0.075168145	0.011000000	0.002121320
47.25	1.467750000	0.130190885	1.445250000	0.200472775	1.512750000	0.075914426	0.010916667	0.002828427
47.50	1.467500000	0.130824310	1.445000000	0.200803386	1.512500000	0.074897708	0.009666667	0.000707107
47.75	1.468000000	0.131207215	1.445250000	0.200426836	1.513500000	0.074719475	0.009000000	0.000707107
48.00	1.468750000	0.130683779	1.446000000	0.200382135	1.514250000	0.074392540	0.011166667	0.002121320
