# Supplementary material for: Humanization of yeast genes with multiple human orthologs reveals functional divergence between paralogs
Source: PLoS Biol. 2020 May 18;18(5):e3000627. doi: 10.1371/journal.pbio.3000627 (PMC7259792; doi:10.1371/journal.pbio.3000627)
Supplement: S3 Data — These files contain the raw growth curve data used to generate S4 and S5 Figs. (ZIP) [file pbio.3000627.s012.zip › PMM2-1.txt]

Time	Hs-PMM2 37°C	Hs-PMM2 37°C	EMPTY VECTOR 37°C	EMPTY VECTOR 37°C	WILD TYPE 37°C	WILD TYPE 37°C
0.25	0.011000000	0.001258306	0.149000000	0.000707107	0.064000000	0.029698485
0.50	0.012500000	0.001414214	0.152000000	0.000000000	0.065000000	0.029698485
0.75	0.013250000	0.000816497	0.154000000	0.000707107	0.065000000	0.032526912
1.00	0.013500000	0.001258306	0.155000000	0.000707107	0.067000000	0.032526912
1.25	0.013750000	0.000957427	0.157000000	0.001414214	0.068000000	0.033234019
1.50	0.014500000	0.000816497	0.158000000	0.001414214	0.070000000	0.037476659
1.75	0.015250000	0.001825742	0.160000000	0.000707107	0.071000000	0.038183766
2.00	0.015750000	0.001290994	0.160000000	0.000707107	0.072000000	0.038183766
2.25	0.015750000	0.001290994	0.161000000	0.001414214	0.074000000	0.039597980
2.50	0.017250000	0.002629956	0.161000000	0.001414214	0.076000000	0.041719300
2.75	0.018000000	0.002581989	0.161000000	0.000707107	0.077000000	0.041012193
3.00	0.018500000	0.002380476	0.162000000	0.001414214	0.079000000	0.043840620
3.25	0.019250000	0.002872281	0.162000000	0.001414214	0.081000000	0.043133514
3.50	0.019250000	0.002217356	0.162000000	0.001414214	0.084000000	0.044547727
3.75	0.019500000	0.002380476	0.163000000	0.001414214	0.086000000	0.045254834
4.00	0.020250000	0.001500000	0.162000000	0.001414214	0.088000000	0.044547727
4.25	0.021000000	0.001825742	0.163000000	0.001414214	0.091000000	0.041719300
4.50	0.022000000	0.002943920	0.163000000	0.001414214	0.093000000	0.039597980
4.75	0.023000000	0.002160247	0.163000000	0.001414214	0.096000000	0.036062446
5.00	0.023000000	0.002449490	0.163000000	0.001414214	0.100000000	0.031819805
5.25	0.024250000	0.002500000	0.163000000	0.001414214	0.104000000	0.031112698
5.50	0.025250000	0.002753785	0.163000000	0.001414214	0.107000000	0.028991378
5.75	0.025250000	0.002753785	0.163000000	0.001414214	0.111000000	0.026162951
6.00	0.023250000	0.002629956	0.163000000	0.000707107	0.115000000	0.022627417
6.25	0.026250000	0.003862210	0.164000000	0.000707107	0.121000000	0.019798990
6.50	0.023750000	0.002753785	0.163000000	0.000707107	0.124000000	0.020506097
6.75	0.025000000	0.003559026	0.163000000	0.000707107	0.130000000	0.020506097
7.00	0.026750000	0.003651484	0.163000000	0.000707107	0.137000000	0.019798990
7.25	0.027750000	0.004573474	0.164000000	0.000707107	0.143000000	0.019091883
7.50	0.026750000	0.004242641	0.164000000	0.000707107	0.150000000	0.020506097
7.75	0.026750000	0.003559026	0.164000000	0.000707107	0.157000000	0.021213203
8.00	0.030250000	0.004031129	0.164000000	0.000707107	0.164000000	0.017677670
8.25	0.029750000	0.004546061	0.164000000	0.000707107	0.174000000	0.012727922
8.50	0.028500000	0.002629956	0.163000000	0.000707107	0.181666667	0.007778175
8.75	0.032750000	0.003741657	0.163000000	0.000707107	0.191000000	0.002828427
9.00	0.031250000	0.004795832	0.163000000	0.000707107	0.201666667	0.000707107
9.25	0.032750000	0.003304038	0.164000000	0.000707107	0.212333333	0.015556349
9.50	0.033250000	0.004434712	0.164000000	0.000707107	0.223333333	0.021213203
9.75	0.034000000	0.004434712	0.163000000	0.000707107	0.235333333	0.019091883
10.00	0.032750000	0.003829708	0.163000000	0.000707107	0.246333333	0.014849242
10.25	0.033500000	0.002449490	0.163000000	0.000707107	0.259333333	0.027577164
10.50	0.034500000	0.001825742	0.164000000	0.000707107	0.273333333	0.021213203
10.75	0.034750000	0.002380476	0.163000000	0.000707107	0.287333333	0.017677670
11.00	0.037250000	0.002380476	0.163000000	0.000707107	0.299333333	0.016970563
11.25	0.040500000	0.003265986	0.162000000	0.000707107	0.319000000	0.022627417
11.50	0.042000000	0.002516611	0.163000000	0.000707107	0.333333333	0.020506097
11.75	0.042750000	0.002362908	0.162000000	0.000707107	0.352333333	0.007071068
12.00	0.045750000	0.001258306	0.164000000	0.000707107	0.368333333	0.014849242
12.25	0.048500000	0.001414214	0.162000000	0.000707107	0.387333333	0.025455844
12.50	0.050500000	0.001414214	0.162000000	0.000707107	0.405000000	0.016263456
12.75	0.052750000	0.002362908	0.162000000	0.000707107	0.429000000	0.002828427
13.00	0.055000000	0.003511885	0.163000000	0.000707107	0.450333333	0.010606602
13.25	0.057000000	0.003696846	0.163000000	0.000707107	0.472333333	0.020506097
13.50	0.060500000	0.004425306	0.163000000	0.000707107	0.496000000	0.022627417
13.75	0.061750000	0.006055301	0.163000000	0.000707107	0.522000000	0.003535534
14.00	0.066250000	0.006557439	0.161000000	0.000707107	0.550000000	0.006363961
14.25	0.069500000	0.007615773	0.163000000	0.000707107	0.573000000	0.004242641
14.50	0.073000000	0.008655441	0.163000000	0.000707107	0.602000000	0.020506097
14.75	0.077250000	0.009983319	0.163000000	0.000707107	0.631000000	0.019798990
15.00	0.080500000	0.010531698	0.162000000	0.000707107	0.659000000	0.019798990
15.25	0.085250000	0.012583057	0.163000000	0.000707107	0.690000000	0.035355339
15.50	0.089750000	0.013524669	0.161000000	0.002121320	0.722000000	0.050911688
15.75	0.094750000	0.014899664	0.162000000	0.000707107	0.755000000	0.053740115
16.00	0.100500000	0.017423643	0.161000000	0.000707107	0.790333333	0.041719300
16.25	0.104750000	0.016990193	0.163000000	0.000707107	0.826000000	0.036062446
16.50	0.111000000	0.018980253	0.162000000	0.000707107	0.857000000	0.026870058
16.75	0.117500000	0.020314199	0.163000000	0.001414214	0.892000000	0.026870058
17.00	0.125000000	0.022940139	0.163000000	0.000707107	0.928000000	0.024041631
17.25	0.132500000	0.025289985	0.161000000	0.000707107	0.963000000	0.020506097
17.50	0.140500000	0.027681221	0.162000000	0.000707107	1.001000000	0.019798990
17.75	0.149250000	0.029636689	0.163000000	0.000707107	1.038000000	0.024041631
18.00	0.157250000	0.032180481	0.162000000	0.000707107	1.067000000	0.024748737
18.25	0.167500000	0.034737108	0.162000000	0.000707107	1.102000000	0.021213203
18.50	0.177000000	0.037063009	0.163000000	0.000707107	1.142000000	0.019798990
18.75	0.189750000	0.041097445	0.163000000	0.000707107	1.178000000	0.019798990
19.00	0.203000000	0.045013887	0.164000000	0.000707107	1.212000000	0.023334524
19.25	0.216750000	0.048999150	0.161000000	0.000707107	1.254000000	0.021920310
19.50	0.231000000	0.052766782	0.161000000	0.000707107	1.290000000	0.026870058
19.75	0.245250000	0.056055776	0.160000000	0.000707107	1.331000000	0.026162951
20.00	0.260750000	0.059872086	0.161000000	0.000707107	1.359000000	0.025455844
20.25	0.278500000	0.063866397	0.162000000	0.000707107	1.398000000	0.020506097
20.50	0.295000000	0.067238382	0.162000000	0.000707107	1.427000000	0.018384776
20.75	0.312500000	0.071238449	0.162000000	0.000707107	1.460000000	0.021213203
21.00	0.332500000	0.075043876	0.160000000	0.000707107	1.485000000	0.020506097
21.25	0.354250000	0.080864083	0.161000000	0.000707107	1.517000000	0.019091883
21.50	0.376250000	0.087606602	0.161000000	0.000707107	1.540000000	0.016970563
21.75	0.402250000	0.093013888	0.162000000	0.000707107	1.565000000	0.014849242
22.00	0.427000000	0.098442454	0.162000000	0.000707107	1.589000000	0.015556349
22.25	0.454000000	0.105642479	0.161000000	0.000707107	1.611000000	0.015556349
22.50	0.481750000	0.110602517	0.162000000	0.000707107	1.630000000	0.017677670
22.75	0.509000000	0.117434734	0.161000000	0.000707107	1.651000000	0.018384776
23.00	0.540750000	0.127295915	0.160000000	0.000707107	1.673000000	0.019798990
23.25	0.573000000	0.135895793	0.161000000	0.000707107	1.691000000	0.016263456
23.50	0.608000000	0.146484356	0.160000000	0.000707107	1.705000000	0.014849242
23.75	0.641500000	0.154492718	0.161000000	0.000707107	1.719000000	0.012020815
24.00	0.682250000	0.165643191	0.161000000	0.000707107	1.733000000	0.009899495
24.25	0.718750000	0.175192037	0.161000000	0.000707107	1.754000000	0.009899495
24.50	0.760250000	0.184886226	0.162000000	0.000707107	1.764000000	0.007778175
24.75	0.798750000	0.192866966	0.160000000	0.000707107	1.775000000	0.006363961
25.00	0.845500000	0.198066487	0.160000000	0.002121320	1.789000000	0.006363961
25.25	0.887000000	0.198270859	0.162000000	0.002121320	1.800000000	0.001414214
25.50	0.933500000	0.204232710	0.161000000	0.000707107	1.810000000	0.002121320
25.75	0.974500000	0.204373025	0.160000000	0.001414214	1.822000000	0.000707107
26.00	1.018500000	0.205272989	0.160000000	0.002121320	1.832000000	0.000707107
26.25	1.062000000	0.206603283	0.160000000	0.000000000	1.841000000	0.001414214
26.50	1.112500000	0.206128601	0.161000000	0.000000000	1.849000000	0.002828427
26.75	1.152750000	0.207833868	0.161000000	0.000000000	1.855000000	0.003535534
27.00	1.196000000	0.205710760	0.161000000	0.000707107	1.861000000	0.003535534
27.25	1.237250000	0.206323977	0.161000000	0.000707107	1.867000000	0.003535534
27.50	1.278750000	0.207134417	0.160000000	0.000000000	1.871000000	0.004242641
27.75	1.321750000	0.204605922	0.160000000	0.000707107	1.875000000	0.004242641
28.00	1.363000000	0.203208227	0.159000000	0.001414214	1.878000000	0.004949747
28.25	1.403000000	0.198297756	0.160000000	0.001414214	1.882000000	0.004949747
28.50	1.441000000	0.191850636	0.161000000	0.001414214	1.881000000	0.004242641
28.75	1.474000000	0.182108713	0.160000000	0.001414214	1.884000000	0.004949747
29.00	1.504250000	0.174197924	0.161000000	0.001414214	1.885000000	0.004949747
29.25	1.533750000	0.161819859	0.161000000	0.001414214	1.887000000	0.004949747
29.50	1.556000000	0.152556820	0.161000000	0.002121320	1.888000000	0.004949747
29.75	1.573250000	0.141960969	0.160000000	0.001414214	1.889000000	0.004949747
30.00	1.585750000	0.134965119	0.160000000	0.001414214	1.890000000	0.004949747
30.25	1.593000000	0.130243362	0.159000000	0.001414214	1.889000000	0.004949747
30.50	1.601000000	0.127407483	0.160000000	0.001414214	1.892000000	0.004949747
30.75	1.605000000	0.126182408	0.160000000	0.001414214	1.890000000	0.004949747
31.00	1.607500000	0.122347865	0.160000000	0.001414214	1.891000000	0.004949747
31.25	1.609750000	0.122112994	0.161000000	0.001414214	1.892000000	0.004949747
31.50	1.613750000	0.123451745	0.160000000	0.000707107	1.894000000	0.004949747
31.75	1.616250000	0.120665861	0.160000000	0.001414214	1.892000000	0.004949747
32.00	1.616000000	0.120418714	0.159000000	0.001414214	1.894000000	0.004949747
32.25	1.618750000	0.121189934	0.160000000	0.001414214	1.894000000	0.004949747
32.50	1.616500000	0.118559408	0.159000000	0.001414214	1.895000000	0.004242641
32.75	1.619000000	0.119627199	0.160000000	0.001414214	1.894000000	0.004949747
33.00	1.622750000	0.119103247	0.159000000	0.001414214	1.894000000	0.004949747
33.25	1.622500000	0.118469405	0.160000000	0.001414214	1.895000000	0.004949747
33.50	1.623500000	0.118764122	0.159000000	0.002121320	1.895000000	0.004242641
33.75	1.623500000	0.118649343	0.159000000	0.001414214	1.896000000	0.004242641
34.00	1.625500000	0.118966382	0.159000000	0.002121320	1.896000000	0.004242641
34.25	1.626750000	0.118356453	0.159000000	0.002121320	1.896000000	0.004949747
34.50	1.624500000	0.116630471	0.159000000	0.002121320	1.897000000	0.004949747
34.75	1.626500000	0.118784118	0.159000000	0.001414214	1.899000000	0.004949747
35.00	1.628000000	0.117095403	0.160000000	0.000707107	1.899000000	0.004949747
35.25	1.627750000	0.116865664	0.160000000	0.000707107	1.899000000	0.004949747
35.50	1.628000000	0.117579406	0.159000000	0.001414214	1.897000000	0.004242641
35.75	1.628750000	0.117039523	0.159000000	0.002121320	1.900000000	0.004242641
36.00	1.629250000	0.117836044	0.159000000	0.002121320	1.901000000	0.004949747
36.25	1.628500000	0.117019585	0.159000000	0.002121320	1.900000000	0.004242641
36.50	1.629500000	0.116622968	0.159000000	0.001414214	1.900000000	0.004242641
36.75	1.630000000	0.117720007	0.159000000	0.002121320	1.901000000	0.004242641
37.00	1.630500000	0.117626528	0.158000000	0.002828427	1.900000000	0.004949747
37.25	1.629750000	0.117871399	0.159000000	0.002121320	1.904000000	0.004242641
37.50	1.630750000	0.118238107	0.159000000	0.002121320	1.902000000	0.004242641
37.75	1.630500000	0.116791838	0.158000000	0.002121320	1.904000000	0.004949747
38.00	1.631500000	0.117452118	0.159000000	0.002121320	1.904000000	0.004242641
38.25	1.632000000	0.116837137	0.159000000	0.002121320	1.905000000	0.004242641
38.50	1.632000000	0.117085083	0.158000000	0.002121320	1.904000000	0.004242641
38.75	1.633250000	0.115827458	0.159000000	0.002121320	1.903000000	0.004242641
39.00	1.634500000	0.117542545	0.159000000	0.001414214	1.903666667	0.004949747
39.25	1.634750000	0.118277921	0.158000000	0.001414214	1.905000000	0.003535534
39.50	1.633250000	0.115637364	0.158000000	0.002121320	1.906000000	0.004242641
39.75	1.634250000	0.116884558	0.158000000	0.002121320	1.907000000	0.004242641
40.00	1.634750000	0.116814668	0.158000000	0.000707107	1.907000000	0.004949747
40.25	1.635000000	0.115319845	0.158000000	0.000707107	1.907000000	0.003535534
40.50	1.634250000	0.116934098	0.158000000	0.000707107	1.909000000	0.004242641
40.75	1.634750000	0.116328558	0.158000000	0.000707107	1.908000000	0.004242641
41.00	1.634500000	0.115903696	0.158000000	0.001414214	1.909000000	0.003535534
41.25	1.635750000	0.116202410	0.157000000	0.000707107	1.909000000	0.003535534
41.50	1.635750000	0.116643331	0.158000000	0.002121320	1.909000000	0.004242641
41.75	1.636500000	0.115935327	0.158000000	0.000707107	1.910000000	0.003535534
42.00	1.637250000	0.116051713	0.157000000	0.000000000
42.25	1.637000000	0.115992457	0.158000000	0.002121320
42.50	1.636000000	0.116884558	0.159000000	0.000707107
42.75	1.638500000	0.115969464	0.157000000	0.000707107
43.00	1.636000000	0.117209215	0.157000000	0.000707107
43.25	1.637000000	0.116438825	0.158000000	0.001414214
43.50	1.636250000	0.116707612	0.157000000	0.000707107
43.75	1.638000000	0.114380578	0.157000000	0.000707107
44.00	1.638250000	0.114967749	0.157000000	0.000000000
44.25	1.637750000	0.116245430	0.158000000	0.000707107
44.50	1.639000000	0.116121703	0.157000000	0.001414214
44.75	1.637750000	0.115506133	0.158000000	0.000000000
45.00	1.638750000	0.116070381	0.157000000	0.000707107
45.25	1.639250000	0.115172335	0.157000000	0.000707107
45.50	1.639750000	0.115865943	0.158000000	0.001414214
45.75	1.637750000	0.116018318	0.157000000	0.001414214
46.00	1.639250000	0.116484620	0.158000000	0.000707107
46.25	1.639000000	0.115294912	0.156000000	0.000707107
46.50	1.639000000	0.115743970	0.158000000	0.000707107
46.75	1.639500000	0.116677619	0.157000000	0.000000000
47.00	1.638750000	0.115468250	0.158000000	0.000707107
47.25	1.639750000	0.115327071	0.157000000	0.000707107
47.50	1.639250000	0.115621149	0.157000000	0.002121320
47.75	1.639250000	0.115138684	0.156000000	0.001414214
48.00	1.640750000	0.115404723	0.157000000	0.001414214
