# Supplementary material for: Humanization of yeast genes with multiple human orthologs reveals functional divergence between paralogs
Source: PLoS Biol. 2020 May 18;18(5):e3000627. doi: 10.1371/journal.pbio.3000627 (PMC7259792; doi:10.1371/journal.pbio.3000627)
Supplement: S3 Data — These files contain the raw growth curve data used to generate S4 and S5 Figs. (ZIP) [file pbio.3000627.s012.zip › HARS.txt]

Time	Hs-HARS	Hs-HARS	Wild type	Wild type
0.25	0.104000000	0.002645751	0.107000000	0.028991378
0.50	0.103000000	0.002645751	0.111000000	0.026162951
0.75	0.104000000	0.002645751	0.115000000	0.022627417
1.00	0.104666667	0.002081666	0.121000000	0.019798990
1.25	0.105666667	0.002081666	0.124000000	0.020506097
1.50	0.106333333	0.001527525	0.130000000	0.020506097
1.75	0.107666667	0.001154701	0.137000000	0.019798990
2.00	0.108666667	0.000577350	0.143000000	0.019091883
2.25	0.110333333	0.000577350	0.150000000	0.020506097
2.50	0.112333333	0.001154701	0.157000000	0.021213203
2.75	0.114666667	0.001527525	0.164000000	0.017677670
3.00	0.116666667	0.002309401	0.174000000	0.012727922
3.25	0.119333333	0.003785939	0.181666667	0.007778175
3.50	0.122333333	0.004618802	0.191000000	0.002828427
3.75	0.125666667	0.005773503	0.201666667	0.000707107
4.00	0.129333333	0.007234178	0.212333333	0.015556349
4.25	0.133000000	0.008717798	0.223333333	0.021213203
4.50	0.137000000	0.010440307	0.235333333	0.019091883
4.75	0.141666667	0.011930353	0.246333333	0.014849242
5.00	0.146666667	0.013796135	0.259333333	0.027577164
5.25	0.152000000	0.015874508	0.273333333	0.021213203
5.50	0.158333333	0.017953644	0.287333333	0.017677670
5.75	0.164000000	0.019467922	0.299333333	0.016970563
6.00	0.170333333	0.021548395	0.319000000	0.022627417
6.25	0.177333333	0.023245071	0.333333333	0.020506097
6.50	0.184666667	0.025324560	0.352333333	0.007071068
6.75	0.192666667	0.027227437	0.368333333	0.014849242
7.00	0.201000000	0.029308702	0.387333333	0.025455844
7.25	0.210000000	0.032695565	0.405000000	0.016263456
7.50	0.219333333	0.034990475	0.429000000	0.002828427
7.75	0.230000000	0.038196859	0.450333333	0.010606602
8.00	0.241000000	0.040841156	0.472333333	0.020506097
8.25	0.252666667	0.044049215	0.496000000	0.022627417
8.50	0.265333333	0.047479820	0.522000000	0.003535534
8.75	0.278333333	0.052041650	0.550000000	0.006363961
9.00	0.293333333	0.055644706	0.573000000	0.004242641
9.25	0.308333333	0.060210741	0.602000000	0.020506097
9.50	0.325333333	0.065493002	0.631000000	0.019798990
9.75	0.342333333	0.070059499	0.659000000	0.019798990
10.00	0.361000000	0.076413350	0.690000000	0.035355339
10.25	0.380666667	0.081818906	0.722000000	0.050911688
10.50	0.401666667	0.087088078	0.755000000	0.053740115
10.75	0.424000000	0.093053748	0.790333333	0.041719300
11.00	0.447666667	0.099158123	0.826000000	0.036062446
11.25	0.473333333	0.106837883	0.857000000	0.026870058
11.50	0.499000000	0.111301393	0.892000000	0.026870058
11.75	0.526666667	0.118056484	0.928000000	0.024041631
12.00	0.554666667	0.123621735	0.963000000	0.020506097
12.25	0.586333333	0.130385326	1.001000000	0.019798990
12.50	0.617333333	0.136931857	1.038000000	0.024041631
12.75	0.651000000	0.142390309	1.067000000	0.024748737
13.00	0.684000000	0.148939585	1.102000000	0.021213203
13.25	0.720666667	0.154746028	1.142000000	0.019798990
13.50	0.756333333	0.158544421	1.178000000	0.019798990
13.75	0.795000000	0.164654183	1.212000000	0.023334524
14.00	0.834666667	0.169447140	1.254000000	0.021920310
14.25	0.875333333	0.173926230	1.290000000	0.026870058
14.50	0.918333333	0.178550646	1.331000000	0.026162951
14.75	0.960000000	0.182789496	1.359000000	0.025455844
15.00	1.003333333	0.185419345	1.398000000	0.020506097
15.25	1.048000000	0.188093062	1.427000000	0.018384776
15.50	1.093000000	0.189755105	1.460000000	0.021213203
15.75	1.136000000	0.190028945	1.485000000	0.020506097
16.00	1.180000000	0.189388490	1.517000000	0.019091883
16.25	1.221666667	0.186907285	1.540000000	0.016970563
16.50	1.264000000	0.185394175	1.565000000	0.014849242
16.75	1.305333333	0.183325757	1.589000000	0.015556349
17.00	1.344666667	0.180112002	1.611000000	0.015556349
17.25	1.385333333	0.177271919	1.630000000	0.017677670
17.50	1.423333333	0.172743548	1.651000000	0.018384776
17.75	1.459000000	0.167848146	1.673000000	0.019798990
18.00	1.495333333	0.164466815	1.691000000	0.016263456
18.25	1.528333333	0.159951034	1.705000000	0.014849242
18.50	1.562000000	0.154457114	1.719000000	0.012020815
18.75	1.591666667	0.151292212	1.733000000	0.009899495
19.00	1.619666667	0.144610972	1.754000000	0.009899495
19.25	1.647333333	0.138529179	1.764000000	0.007778175
19.50	1.670666667	0.129855047	1.775000000	0.006363961
19.75	1.690333333	0.118094595	1.789000000	0.006363961
20.00	1.709333333	0.107895011	1.800000000	0.001414214
20.25	1.722666667	0.094838459	1.810000000	0.002121320
20.50	1.735666667	0.084571469	1.822000000	0.000707107
20.75	1.746333333	0.073568562	1.832000000	0.000707107
21.00	1.756000000	0.063095166	1.841000000	0.001414214
21.25	1.762333333	0.055536775	1.849000000	0.002828427
21.50	1.767666667	0.050856006	1.855000000	0.003535534
21.75	1.772333333	0.044970361	1.861000000	0.003535534
22.00	1.776666667	0.044455971	1.867000000	0.003535534
22.25	1.779000000	0.041761226	1.871000000	0.004242641
22.50	1.780333333	0.041016257	1.875000000	0.004242641
22.75	1.781666667	0.040648903	1.878000000	0.004949747
23.00	1.781666667	0.039323445	1.882000000	0.004949747
23.25	1.782333333	0.038759945	1.881000000	0.004242641
23.50	1.782666667	0.038837267	1.884000000	0.004949747
23.75	1.781666667	0.038591882	1.885000000	0.004949747
24.00	1.783333333	0.039715656	1.887000000	0.004949747
24.25	1.784333333	0.038991452	1.888000000	0.004949747
24.50	1.784333333	0.039715656	1.889000000	0.004949747
24.75	1.784000000	0.040112342	1.890000000	0.004949747
25.00	1.784666667	0.039551654	1.889000000	0.004949747
25.25	1.784333333	0.038991452	1.892000000	0.004949747
25.50	1.783666667	0.038591882	1.890000000	0.004949747
25.75	1.785000000	0.041073106	1.891000000	0.004949747
26.00	1.785333333	0.038759945	1.892000000	0.004949747
26.25	1.784666667	0.039323445	1.894000000	0.004949747
26.50	1.786333333	0.040451617	1.892000000	0.004949747
26.75	1.785666667	0.041016257	1.894000000	0.004949747
27.00	1.786333333	0.039715656	1.894000000	0.004949747
27.25	1.786000000	0.039887341	1.895000000	0.004242641
27.50	1.786000000	0.040632499	1.894000000	0.004949747
27.75	1.786333333	0.041404509	1.894000000	0.004949747
28.00	1.786000000	0.040632499	1.895000000	0.004949747
28.25	1.786666667	0.041016257	1.895000000	0.004242641
28.50	1.787666667	0.040513372	1.896000000	0.004242641
28.75	1.787666667	0.040278199	1.896000000	0.004242641
29.00	1.787666667	0.040278199	1.896000000	0.004949747
29.25	1.789000000	0.040841156	1.897000000	0.004949747
29.50	1.788000000	0.039153544	1.899000000	0.004949747
29.75	1.787666667	0.040278199	1.899000000	0.004949747
30.00	1.789333333	0.041404509	1.899000000	0.004949747
30.25	1.788333333	0.039715656	1.897000000	0.004242641
30.50	1.790666667	0.040513372	1.900000000	0.004242641
30.75	1.788666667	0.040066611	1.901000000	0.004949747
31.00	1.789666667	0.041016257	1.900000000	0.004242641
31.25	1.789333333	0.038759945	1.900000000	0.004242641
31.50	1.789333333	0.040451617	1.901000000	0.004242641
31.75	1.790000000	0.041797129	1.900000000	0.004949747
32.00	1.790000000	0.040112342	1.904000000	0.004242641
32.25	1.790666667	0.040278199	1.902000000	0.004242641
32.50	1.790000000	0.040841156	1.904000000	0.004949747
32.75	1.790333333	0.039715656	1.904000000	0.004242641
33.00	1.790666667	0.040278199	1.905000000	0.004242641
33.25	1.791333333	0.038991452	1.904000000	0.004242641
33.50	1.791000000	0.040112342	1.903000000	0.004242641
33.75	1.791333333	0.039715656	1.903666667	0.004949747
34.00	1.792333333	0.040673497	1.905000000	0.003535534
34.25	1.792000000	0.040632499	1.906000000	0.004242641
34.50	1.792333333	0.040451617	1.907000000	0.004242641
34.75	1.791666667	0.040066611	1.907000000	0.004949747
35.00	1.792666667	0.040278199	1.907000000	0.003535534
35.25	1.793333333	0.040451617	1.909000000	0.004242641
35.50	1.793000000	0.038935845	1.908000000	0.004242641
35.75	1.792666667	0.039323445	1.909000000	0.003535534
36.00	1.793333333	0.039501055	1.909000000	0.003535534
36.25	1.793333333	0.039715656	1.909000000	0.004242641
36.50	1.793666667	0.040066611	1.910000000	0.003535534
36.75	1.794333333	0.039715656
37.00	1.795000000	0.039153544
37.25	1.795000000	0.039686270
37.50	1.794333333	0.038552994
37.75	1.795000000	0.039686270
38.00	1.796000000	0.039887341
38.25	1.795000000	0.037986840
38.50	1.795333333	0.039310728
38.75	1.796333333	0.039501055
39.00	1.797333333	0.040253364
39.25	1.796666667	0.039119475
39.50	1.797666667	0.040278199
39.75	1.799000000	0.040447497
40.00	1.798333333	0.038552994
40.25	1.797333333	0.038552994
40.50	1.799000000	0.038742741
40.75	1.799333333	0.040079088
41.00	1.799666667	0.039119475
41.25	1.800333333	0.039310728
41.50	1.800333333	0.039310728
41.75	1.800666667	0.039715656
42.00	1.801333333	0.039310728
42.25	1.801666667	0.038004386
42.50	1.802333333	0.040857476
42.75	1.801666667	0.038785736
43.00	1.802666667	0.041428654
43.25	1.803000000	0.039357337
43.50	1.803666667	0.039878984
43.75	1.803333333	0.040079088
44.00	1.804666667	0.040648903
44.25	1.805000000	0.041073106
44.50	1.805000000	0.041073106
44.75	1.805333333	0.039929104
45.00	1.806333333	0.039929104
45.25	1.806000000	0.041218928
45.50	1.806333333	0.039803685
45.75	1.807333333	0.040253364
46.00	1.808000000	0.041073106
46.25	1.808000000	0.040286474
46.50	1.808333333	0.039004273
46.75	1.808666667	0.040648903
47.00	1.809333333	0.039929104
47.25	1.809666667	0.041186567
47.50	1.810333333	0.040611985
47.75	1.810000000	0.040286474
48.00	1.811666667	0.040377386
