# Supplementary material for: Humanization of yeast genes with multiple human orthologs reveals functional divergence between paralogs
Source: PLoS Biol. 2020 May 18;18(5):e3000627. doi: 10.1371/journal.pbio.3000627 (PMC7259792; doi:10.1371/journal.pbio.3000627)
Supplement: S3 Data — These files contain the raw growth curve data used to generate S4 and S5 Figs. (ZIP) [file pbio.3000627.s012.zip › DDX.txt]

Time	Hs-DDX17	Hs-DDX17	Hs-DDX5	Hs-DDX5	Wild type	Wild type
0.25	0.102333333	0.002081666	0.017666667	0.002886751	0.107000000	0.028991378
0.50	0.102333333	0.001527525	0.018666667	0.003785939	0.111000000	0.026162951
0.75	0.103333333	0.001527525	0.020000000	0.003605551	0.115000000	0.022627417
1.00	0.104333333	0.001527525	0.021000000	0.004358899	0.121000000	0.019798990
1.25	0.106000000	0.001000000	0.022333333	0.004163332	0.124000000	0.020506097
1.50	0.106666667	0.000577350	0.023666667	0.004725816	0.130000000	0.020506097
1.75	0.108333333	0.000577350	0.025333333	0.005131601	0.137000000	0.019798990
2.00	0.109333333	0.000577350	0.027000000	0.005567764	0.143000000	0.019091883
2.25	0.111000000	0.001000000	0.028666667	0.006027714	0.150000000	0.020506097
2.50	0.113333333	0.002081666	0.031000000	0.006557439	0.157000000	0.021213203
2.75	0.115333333	0.002886751	0.033666667	0.006658328	0.164000000	0.017677670
3.00	0.117666667	0.004041452	0.036000000	0.007549834	0.174000000	0.012727922
3.25	0.120000000	0.005196152	0.038666667	0.008020806	0.181666667	0.007778175
3.50	0.123333333	0.006350853	0.042000000	0.008544004	0.191000000	0.002828427
3.75	0.126000000	0.007810250	0.045000000	0.009539392	0.201666667	0.000707107
4.00	0.129333333	0.008962886	0.049000000	0.009539392	0.212333333	0.015556349
4.25	0.132666667	0.010115994	0.052333333	0.010066446	0.223333333	0.021213203
4.50	0.136333333	0.010692677	0.057000000	0.010535654	0.235333333	0.019091883
4.75	0.140000000	0.012165525	0.061000000	0.011060440	0.246333333	0.014849242
5.00	0.143666667	0.013650397	0.066333333	0.012055428	0.259333333	0.027577164
5.25	0.148000000	0.014798649	0.071333333	0.012583057	0.273333333	0.021213203
5.50	0.152333333	0.016072751	0.076666667	0.013051181	0.287333333	0.017677670
5.75	0.157000000	0.016643317	0.082333333	0.014106736	0.299333333	0.016970563
6.00	0.161333333	0.017785762	0.089333333	0.015716234	0.319000000	0.022627417
6.25	0.166000000	0.019287302	0.095333333	0.015099669	0.333333333	0.020506097
6.50	0.171000000	0.020223748	0.103333333	0.016703293	0.352333333	0.007071068
6.75	0.176333333	0.021361960	0.111000000	0.017156146	0.368333333	0.014849242
7.00	0.182000000	0.022869193	0.119333333	0.017691806	0.387333333	0.025455844
7.25	0.188000000	0.023643181	0.127666667	0.018876794	0.405000000	0.016263456
7.50	0.193666667	0.025146239	0.136000000	0.019672316	0.429000000	0.002828427
7.75	0.200333333	0.026652079	0.146333333	0.020663978	0.450333333	0.010606602
8.00	0.206666667	0.028571548	0.156000000	0.022722969	0.472333333	0.020506097
8.25	0.213333333	0.030072135	0.167000000	0.023352373	0.496000000	0.022627417
8.50	0.220666667	0.031214313	0.178666667	0.025423087	0.522000000	0.003535534
8.75	0.228000000	0.033286634	0.190333333	0.026407070	0.550000000	0.006363961
9.00	0.236333333	0.035360053	0.202666667	0.026950572	0.573000000	0.004242641
9.25	0.244333333	0.037072002	0.217666667	0.030005555	0.602000000	0.020506097
9.50	0.253333333	0.039715656	0.232000000	0.030550505	0.631000000	0.019798990
9.75	0.262666667	0.040857476	0.247333333	0.031973948	0.659000000	0.019798990
10.00	0.272000000	0.043714986	0.263666667	0.033501244	0.690000000	0.035355339
10.25	0.283000000	0.046357308	0.280333333	0.035921210	0.722000000	0.050911688
10.50	0.293333333	0.048428642	0.299333333	0.038527047	0.755000000	0.053740115
10.75	0.304333333	0.051071845	0.318666667	0.040054130	0.790333333	0.041719300
11.00	0.316666667	0.054077105	0.339666667	0.042027769	0.826000000	0.036062446
11.25	0.328666667	0.057500725	0.362333333	0.044455971	0.857000000	0.026870058
11.50	0.341666667	0.060302018	0.385666667	0.047353282	0.892000000	0.026870058
11.75	0.355000000	0.064085880	0.409000000	0.050862560	0.928000000	0.024041631
12.00	0.368666667	0.067300322	0.435333333	0.052386385	0.963000000	0.020506097
12.25	0.384666667	0.070882532	0.463000000	0.055302200	1.001000000	0.019798990
12.50	0.399666667	0.073527773	0.489333333	0.056765600	1.038000000	0.024041631
12.75	0.416666667	0.078053401	0.520666667	0.059702038	1.067000000	0.024748737
13.00	0.433000000	0.081835200	0.552333333	0.063169085	1.102000000	0.021213203
13.25	0.450666667	0.085815694	0.583000000	0.065642974	1.142000000	0.019798990
13.50	0.469666667	0.089399851	0.619000000	0.066550733	1.178000000	0.019798990
13.75	0.490000000	0.094889409	0.655000000	0.071021124	1.212000000	0.023334524
14.00	0.509333333	0.099610910	0.690000000	0.072000000	1.254000000	0.021920310
14.25	0.530000000	0.103000000	0.725000000	0.074020267	1.290000000	0.026870058
14.50	0.551333333	0.108486558	0.765666667	0.076500545	1.331000000	0.026162951
14.75	0.573000000	0.112822870	0.804666667	0.079052725	1.359000000	0.025455844
15.00	0.597333333	0.117364106	0.844666667	0.080251687	1.398000000	0.020506097
15.25	0.621000000	0.121704560	0.884000000	0.082722427	1.427000000	0.018384776
15.50	0.646333333	0.127005249	0.924333333	0.082766741	1.460000000	0.021213203
15.75	0.671333333	0.131534533	0.964666667	0.082585309	1.485000000	0.020506097
16.00	0.697000000	0.134933317	1.009000000	0.081541401	1.517000000	0.019091883
16.25	0.723333333	0.140414862	1.047000000	0.082528783	1.540000000	0.016970563
16.50	0.751666667	0.145139014	1.089000000	0.081835200	1.565000000	0.014849242
16.75	0.779333333	0.148169947	1.127000000	0.080579154	1.589000000	0.015556349
17.00	0.807333333	0.153643527	1.165666667	0.077500538	1.611000000	0.015556349
17.25	0.837666667	0.156666312	1.204000000	0.076334789	1.630000000	0.017677670
17.50	0.867333333	0.159515934	1.243000000	0.074746237	1.651000000	0.018384776
17.75	0.895666667	0.163475788	1.281333333	0.070002381	1.673000000	0.019798990
18.00	0.926333333	0.165403547	1.317333333	0.066605806	1.691000000	0.016263456
18.25	0.957666667	0.169529742	1.352000000	0.065207362	1.705000000	0.014849242
18.50	0.988333333	0.169924493	1.382333333	0.063406099	1.719000000	0.012020815
18.75	1.019333333	0.171803182	1.414333333	0.063105731	1.733000000	0.009899495
19.00	1.050333333	0.171631388	1.442000000	0.062745518	1.754000000	0.009899495
19.25	1.081000000	0.173744065	1.468000000	0.060224580	1.764000000	0.007778175
19.50	1.112333333	0.173508885	1.492000000	0.061733297	1.775000000	0.006363961
19.75	1.141333333	0.174276600	1.518666667	0.061784572	1.789000000	0.006363961
20.00	1.174333333	0.173793939	1.538666667	0.061776479	1.800000000	0.001414214
20.25	1.202333333	0.172239175	1.559333333	0.061329710	1.810000000	0.002121320
20.50	1.233333333	0.168660408	1.580666667	0.061500678	1.822000000	0.000707107
20.75	1.263333333	0.166175610	1.597666667	0.061646844	1.832000000	0.000707107
21.00	1.292333333	0.163371764	1.614333333	0.060665751	1.841000000	0.001414214
21.25	1.320666667	0.160157214	1.631333333	0.061092826	1.849000000	0.002828427
21.50	1.348666667	0.155962602	1.644000000	0.060770058	1.855000000	0.003535534
21.75	1.374666667	0.151951747	1.661000000	0.060605280	1.861000000	0.003535534
22.00	1.402666667	0.146841184	1.672000000	0.062193247	1.867000000	0.003535534
22.25	1.428333333	0.142303666	1.684666667	0.060011110	1.871000000	0.004242641
22.50	1.453333333	0.137405725	1.695333333	0.061533189	1.875000000	0.004242641
22.75	1.475666667	0.132711466	1.705333333	0.063516402	1.878000000	0.004949747
23.00	1.500333333	0.126745151	1.714333333	0.066725807	1.882000000	0.004949747
23.25	1.522666667	0.122349227	1.721666667	0.069038637	1.881000000	0.004242641
23.50	1.546333333	0.115517675	1.728666667	0.070009523	1.884000000	0.004949747
23.75	1.566000000	0.113714555	1.736666667	0.071528549	1.885000000	0.004949747
24.00	1.586666667	0.107936710	1.743000000	0.074746237	1.887000000	0.004949747
24.25	1.608333333	0.103548700	1.747666667	0.075844138	1.888000000	0.004949747
24.50	1.626666667	0.099077411	1.750333333	0.078155827	1.889000000	0.004949747
24.75	1.645333333	0.095101700	1.753000000	0.078689262	1.890000000	0.004949747
25.00	1.663666667	0.091963761	1.755666667	0.079475363	1.889000000	0.004949747
25.25	1.682333333	0.088081402	1.756666667	0.079475363	1.892000000	0.004949747
25.50	1.698333333	0.084334651	1.758333333	0.081941036	1.890000000	0.004949747
25.75	1.716333333	0.079651323	1.760000000	0.080851716	1.891000000	0.004949747
26.00	1.731666667	0.075593210	1.759333333	0.082923660	1.892000000	0.004949747
26.25	1.746333333	0.073568562	1.760333333	0.082597417	1.894000000	0.004949747
26.50	1.762000000	0.070505319	1.760333333	0.084239737	1.892000000	0.004949747
26.75	1.775666667	0.068009803	1.760666667	0.082712353	1.894000000	0.004949747
27.00	1.789666667	0.064516148	1.761333333	0.081616992	1.894000000	0.004949747
27.25	1.802000000	0.062506000	1.762000000	0.083809307	1.895000000	0.004242641
27.50	1.815333333	0.060011110	1.762000000	0.082831154	1.894000000	0.004949747
27.75	1.827333333	0.057535496	1.761666667	0.084055537	1.894000000	0.004949747
28.00	1.838666667	0.057518113	1.762000000	0.085457592	1.895000000	0.004949747
28.25	1.852000000	0.054027771	1.761000000	0.083809307	1.895000000	0.004242641
28.50	1.863000000	0.052028838	1.762333333	0.082953802	1.896000000	0.004242641
28.75	1.875333333	0.050540413	1.762333333	0.084907793	1.896000000	0.004242641
29.00	1.886333333	0.049541229	1.761666667	0.084671916	1.896000000	0.004949747
29.25	1.898000000	0.049030603	1.763333333	0.083260635	1.897000000	0.004949747
29.50	1.909333333	0.047014182	1.762666667	0.084358363	1.899000000	0.004949747
29.75	1.919666667	0.046522396	1.762333333	0.082597417	1.899000000	0.004949747
30.00	1.931333333	0.044094595	1.762333333	0.084239737	1.899000000	0.004949747
30.25	1.941000000	0.042720019	1.762000000	0.082164469	1.897000000	0.004242641
30.50	1.950000000	0.039962482	1.763000000	0.083144453	1.900000000	0.004242641
30.75	1.957333333	0.038850139	1.762000000	0.082164469	1.901000000	0.004949747
31.00	1.966000000	0.037722672	1.762000000	0.083809307	1.900000000	0.004242641
31.25	1.971333333	0.036855574	1.761666667	0.082712353	1.900000000	0.004242641
31.50	1.976666667	0.035360053	1.761666667	0.083380653	1.901000000	0.004242641
31.75	1.981333333	0.035345910	1.763333333	0.083260635	1.900000000	0.004949747
32.00	1.984666667	0.034961884	1.761666667	0.084358363	1.904000000	0.004242641
32.25	1.988000000	0.034641016	1.763000000	0.083809307	1.902000000	0.004242641
32.50	1.990000000	0.034698703	1.763000000	0.085105816	1.904000000	0.004949747
32.75	1.992333333	0.034443190	1.762333333	0.083930527	1.904000000	0.004242641
33.00	1.993666667	0.034195516	1.762333333	0.084239737	1.905000000	0.004242641
33.25	1.995333333	0.034530180	1.764666667	0.082403479	1.904000000	0.004242641
33.50	1.996000000	0.034073450	1.762666667	0.083691895	1.903000000	0.004242641
33.75	1.996000000	0.034219877	1.764666667	0.083380653	1.903666667	0.004949747
34.00	1.997666667	0.035360053	1.763666667	0.083691895	1.905000000	0.003535534
34.25	1.998000000	0.034219877	1.764000000	0.083809307	1.906000000	0.004242641
34.50	1.998333333	0.034019602	1.764000000	0.083504491	1.907000000	0.004242641
34.75	1.999000000	0.034394767	1.764333333	0.082597417	1.907000000	0.004949747
35.00	1.999333333	0.034961884	1.764666667	0.083380653	1.907000000	0.003535534
35.25	1.999333333	0.034019602	1.763666667	0.084787971	1.909000000	0.004242641
35.50	2.000000000	0.034394767	1.764333333	0.083260635	1.908000000	0.004242641
35.75	1.999333333	0.034210135	1.763333333	0.083260635	1.909000000	0.003535534
36.00	1.999666667	0.033827996	1.765333333	0.082953802	1.909000000	0.003535534
36.25	1.999333333	0.034210135	1.763666667	0.083380653	1.909000000	0.004242641
36.50	1.999666667	0.033827996	1.764333333	0.082953802	1.910000000	0.003535534
36.75	2.000000000	0.033645208	1.765000000	0.083504491
37.00	2.000333333	0.033261589	1.764000000	0.083144453
37.25	2.000000000	0.033645208	1.764000000	0.083504491
37.50	1.999666667	0.033080709	1.763666667	0.083380653
37.75	2.000666667	0.033080709	1.763333333	0.085219325
38.00	2.000333333	0.033261589	1.764000000	0.083504491
38.25	1.999666667	0.033080709	1.764666667	0.083380653
38.50	2.000333333	0.033471381	1.766000000	0.083504491
38.75	2.000000000	0.032908965	1.765333333	0.083632131
39.00	2.000333333	0.033471381	1.765666667	0.083380653
39.25	2.000000000	0.032908965	1.764333333	0.083930527
39.50	2.000666667	0.033306656	1.765000000	0.083809307
39.75	2.000666667	0.034034296	1.765000000	0.083504491
40.00	2.000333333	0.033471381	1.764333333	0.082953802
40.25	2.000666667	0.033306656	1.765666667	0.083380653
40.50	2.000666667	0.032347076	1.765333333	0.081616992
40.75	2.000666667	0.033306656	1.765000000	0.082831154
41.00	2.000333333	0.032746501	1.764666667	0.082164469
41.25	2.000666667	0.033306656	1.764333333	0.083032122
41.50	2.000666667	0.034034296	1.766333333	0.082597417
41.75	2.001000000	0.032908965	1.766333333	0.082953802
42.00	2.000333333	0.032746501	1.764666667	0.081853528
42.25	2.000666667	0.033306656	1.765333333	0.081977639
42.50	2.000666667	0.033306656	1.766333333	0.082282035
42.75	2.000333333	0.032746501	1.764666667	0.084358363
43.00	2.000000000	0.033867388	1.765666667	0.084055537
43.25	2.000000000	0.032908965	1.766000000	0.083504491
43.50	2.000666667	0.033560890	1.765333333	0.083504491
43.75	2.000000000	0.032186954	1.766333333	0.082953802
44.00	2.000000000	0.033151169	1.767000000	0.082164469
44.25	2.000666667	0.033306656	1.766333333	0.082403479
44.50	2.000666667	0.033306656	1.766666667	0.082403479
44.75	2.001000000	0.033151169	1.766333333	0.082597417
45.00	2.000333333	0.032746501	1.766333333	0.082597417
45.25	2.000333333	0.033709544	1.768333333	0.082953802
45.50	1.999666667	0.032347076	1.767333333	0.081616992
45.75	2.000333333	0.032746501	1.766333333	0.082712353
46.00	2.000333333	0.032746501	1.766000000	0.082528783
46.25	2.000000000	0.032449961	1.766333333	0.081069929
46.50	2.000333333	0.032746501	1.766333333	0.082403479
46.75	2.000000000	0.033151169	1.766666667	0.081303956
47.00	2.000000000	0.032186954	1.766666667	0.081977639
47.25	2.000333333	0.032746501	1.767000000	0.082953802
47.50	2.000000000	0.033151169	1.767000000	0.083380653
47.75	1.999666667	0.032593455	1.767333333	0.083080282
48.00	2.000333333	0.032746501	1.767000000	0.081733306
