# Supplementary material for: Humanization of yeast genes with multiple human orthologs reveals functional divergence between paralogs
Source: PLoS Biol. 2020 May 18;18(5):e3000627. doi: 10.1371/journal.pbio.3000627 (PMC7259792; doi:10.1371/journal.pbio.3000627)
Supplement: S3 Data — These files contain the raw growth curve data used to generate S4 and S5 Figs. (ZIP) [file pbio.3000627.s012.zip › CDC14A.txt]

Time	Hs-CDC14A	Hs-CDC14A	Wild type	Wild type
0.25	0.111000000	0.006928203	0.107000000	0.028991378
0.50	0.112333333	0.007234178	0.111000000	0.026162951
0.75	0.112000000	0.007549834	0.115000000	0.022627417
1.00	0.113666667	0.008020806	0.121000000	0.019798990
1.25	0.116000000	0.009539392	0.124000000	0.020506097
1.50	0.118000000	0.010148892	0.130000000	0.020506097
1.75	0.119666667	0.010263203	0.137000000	0.019798990
2.00	0.121666667	0.011930353	0.143000000	0.019091883
2.25	0.123666667	0.012897028	0.150000000	0.020506097
2.50	0.125666667	0.013613719	0.157000000	0.021213203
2.75	0.128000000	0.014933185	0.164000000	0.017677670
3.00	0.130000000	0.015874508	0.174000000	0.012727922
3.25	0.132333333	0.017214335	0.181666667	0.007778175
3.50	0.134666667	0.018583146	0.191000000	0.002828427
3.75	0.137666667	0.019399313	0.201666667	0.000707107
4.00	0.140333333	0.020550750	0.212333333	0.015556349
4.25	0.143333333	0.021385353	0.223333333	0.021213203
4.50	0.146000000	0.022538855	0.235333333	0.019091883
4.75	0.148666667	0.024542480	0.246333333	0.014849242
5.00	0.152333333	0.025696952	0.259333333	0.027577164
5.25	0.155666667	0.027135463	0.273333333	0.021213203
5.50	0.158666667	0.028867513	0.287333333	0.017677670
5.75	0.162333333	0.030892286	0.299333333	0.016970563
6.00	0.166333333	0.031770007	0.319000000	0.022627417
6.25	0.170333333	0.033501244	0.333333333	0.020506097
6.50	0.174333333	0.035275109	0.352333333	0.007071068
6.75	0.178666667	0.037581024	0.368333333	0.014849242
7.00	0.183333333	0.039627432	0.387333333	0.025455844
7.25	0.187666667	0.041932485	0.405000000	0.016263456
7.50	0.193333333	0.043981057	0.429000000	0.002828427
7.75	0.198333333	0.046608297	0.450333333	0.010606602
8.00	0.204666667	0.049812984	0.472333333	0.020506097
8.25	0.210000000	0.052201533	0.496000000	0.022627417
8.50	0.216666667	0.055075705	0.522000000	0.003535534
8.75	0.222666667	0.057709040	0.550000000	0.006363961
9.00	0.230000000	0.060917978	0.573000000	0.004242641
9.25	0.237333333	0.064127477	0.602000000	0.020506097
9.50	0.244666667	0.067448746	0.631000000	0.019798990
9.75	0.252666667	0.071807613	0.659000000	0.019798990
10.00	0.260666667	0.074446849	0.690000000	0.035355339
10.25	0.269333333	0.078232559	0.722000000	0.050911688
10.50	0.278333333	0.082718398	0.755000000	0.053740115
10.75	0.287666667	0.085932144	0.790333333	0.041719300
11.00	0.297333333	0.090643992	0.826000000	0.036062446
11.25	0.307666667	0.094785723	0.857000000	0.026870058
11.50	0.318666667	0.099142994	0.892000000	0.026870058
11.75	0.330000000	0.104216122	0.928000000	0.024041631
12.00	0.342000000	0.109357213	0.963000000	0.020506097
12.25	0.354666667	0.115001449	1.001000000	0.019798990
12.50	0.367666667	0.120288542	1.038000000	0.024041631
12.75	0.381000000	0.126146740	1.067000000	0.024748737
13.00	0.395000000	0.132215733	1.102000000	0.021213203
13.25	0.409000000	0.137502727	1.142000000	0.019798990
13.50	0.424333333	0.143514227	1.178000000	0.019798990
13.75	0.440000000	0.149167691	1.212000000	0.023334524
14.00	0.456666667	0.154661997	1.254000000	0.021920310
14.25	0.473666667	0.160727513	1.290000000	0.026870058
14.50	0.491333333	0.167315072	1.331000000	0.026162951
14.75	0.508666667	0.173174286	1.359000000	0.025455844
15.00	0.528000000	0.180136060	1.398000000	0.020506097
15.25	0.545666667	0.186564555	1.427000000	0.018384776
15.50	0.566000000	0.191486292	1.460000000	0.021213203
15.75	0.586666667	0.199963330	1.485000000	0.020506097
16.00	0.606666667	0.207316988	1.517000000	0.019091883
16.25	0.627000000	0.213936907	1.540000000	0.016970563
16.50	0.650000000	0.220542513	1.565000000	0.014849242
16.75	0.672666667	0.226407450	1.589000000	0.015556349
17.00	0.696333333	0.233230215	1.611000000	0.015556349
17.25	0.719666667	0.240986168	1.630000000	0.017677670
17.50	0.744333333	0.246871086	1.651000000	0.018384776
17.75	0.769000000	0.252469800	1.673000000	0.019798990
18.00	0.795666667	0.260066017	1.691000000	0.016263456
18.25	0.821000000	0.266613953	1.705000000	0.014849242
18.50	0.846666667	0.272066781	1.719000000	0.012020815
18.75	0.873000000	0.278407974	1.733000000	0.009899495
19.00	0.901333333	0.281860486	1.754000000	0.009899495
19.25	0.928333333	0.290389968	1.764000000	0.007778175
19.50	0.958333333	0.296209948	1.775000000	0.006363961
19.75	0.987333333	0.299687059	1.789000000	0.006363961
20.00	1.017000000	0.304000000	1.800000000	0.001414214
20.25	1.045000000	0.311350285	1.810000000	0.002121320
20.50	1.075000000	0.313976114	1.822000000	0.000707107
20.75	1.102333333	0.317418231	1.832000000	0.000707107
21.00	1.133666667	0.320234810	1.841000000	0.001414214
21.25	1.162000000	0.322758424	1.849000000	0.002828427
21.50	1.193000000	0.322794052	1.855000000	0.003535534
21.75	1.222333333	0.322405542	1.861000000	0.003535534
22.00	1.250000000	0.322572472	1.867000000	0.003535534
22.25	1.279666667	0.322664428	1.871000000	0.004242641
22.50	1.310666667	0.320776142	1.875000000	0.004242641
22.75	1.337666667	0.319274699	1.878000000	0.004949747
23.00	1.366666667	0.317050995	1.882000000	0.004949747
23.25	1.396000000	0.313009585	1.881000000	0.004242641
23.50	1.423666667	0.310032794	1.884000000	0.004949747
23.75	1.452000000	0.305776062	1.885000000	0.004949747
24.00	1.480666667	0.298483389	1.887000000	0.004949747
24.25	1.505666667	0.294116190	1.888000000	0.004949747
24.50	1.533000000	0.287887131	1.889000000	0.004949747
24.75	1.557333333	0.281265592	1.890000000	0.004949747
25.00	1.582333333	0.274709544	1.889000000	0.004949747
25.25	1.607000000	0.267426625	1.892000000	0.004949747
25.50	1.631333333	0.260204407	1.890000000	0.004949747
25.75	1.655333333	0.251661148	1.891000000	0.004949747
26.00	1.676333333	0.246098219	1.892000000	0.004949747
26.25	1.700000000	0.234853146	1.894000000	0.004949747
26.50	1.722000000	0.224327885	1.892000000	0.004949747
26.75	1.739666667	0.216033176	1.894000000	0.004949747
27.00	1.759333333	0.204426841	1.894000000	0.004949747
27.25	1.774333333	0.198026093	1.895000000	0.004242641
27.50	1.788000000	0.190336544	1.894000000	0.004949747
27.75	1.798666667	0.184066111	1.894000000	0.004949747
28.00	1.807666667	0.179491875	1.895000000	0.004949747
28.25	1.813666667	0.176902044	1.895000000	0.004242641
28.50	1.819666667	0.171561456	1.896000000	0.004242641
28.75	1.824333333	0.170036271	1.896000000	0.004242641
29.00	1.827333333	0.168054555	1.896000000	0.004949747
29.25	1.831000000	0.165538515	1.897000000	0.004949747
29.50	1.832333333	0.165082808	1.899000000	0.004949747
29.75	1.835000000	0.164547865	1.899000000	0.004949747
30.00	1.835666667	0.162647881	1.899000000	0.004949747
30.25	1.836666667	0.163022493	1.897000000	0.004242641
30.50	1.839000000	0.161576607	1.900000000	0.004242641
30.75	1.838000000	0.162336071	1.901000000	0.004949747
31.00	1.839333333	0.161877526	1.900000000	0.004242641
31.25	1.840666667	0.161041403	1.900000000	0.004242641
31.50	1.841333333	0.160506490	1.901000000	0.004242641
31.75	1.843000000	0.159596366	1.900000000	0.004949747
32.00	1.843333333	0.159515934	1.904000000	0.004242641
32.25	1.844333333	0.158152880	1.902000000	0.004242641
32.50	1.845000000	0.157990506	1.904000000	0.004949747
32.75	1.845666667	0.157455814	1.904000000	0.004242641
33.00	1.845666667	0.157080659	1.905000000	0.004242641
33.25	1.846333333	0.157535181	1.904000000	0.004242641
33.50	1.846666667	0.157080659	1.903000000	0.004242641
33.75	1.847000000	0.157616623	1.903666667	0.004949747
34.00	1.848000000	0.156009615	1.905000000	0.003535534
34.25	1.848333333	0.155184836	1.906000000	0.004242641
34.50	1.847666667	0.156090786	1.907000000	0.004242641
34.75	1.849000000	0.155637399	1.907000000	0.004949747
35.00	1.848666667	0.155474542	1.907000000	0.003535534
35.25	1.849000000	0.156009615	1.909000000	0.004242641
35.50	1.850333333	0.154564981	1.908000000	0.004242641
35.75	1.850000000	0.154647987	1.909000000	0.003535534
36.00	1.849666667	0.154484088	1.909000000	0.003535534
36.25	1.850666667	0.154484088	1.909000000	0.004242641
36.50	1.851333333	0.153949126	1.910000000	0.003535534
36.75	1.851000000	0.154405311
37.00	1.851000000	0.155019354
37.25	1.850666667	0.154484088
37.50	1.851666667	0.154111432
37.75	1.851666667	0.153121956
38.00	1.851666667	0.154484088
38.25	1.852333333	0.153575172
38.50	1.852666667	0.154484088
38.75	1.852666667	0.153121956
39.00	1.852333333	0.153949126
39.25	1.852333333	0.153575172
39.50	1.852666667	0.154111432
39.75	1.854000000	0.152049334
40.00	1.853000000	0.153414471
40.25	1.853000000	0.153039211
40.50	1.853666667	0.152503552
40.75	1.854000000	0.152049334
41.00	1.854333333	0.152585495
41.25	1.854333333	0.152585495
41.50	1.854333333	0.152585495
41.75	1.855000000	0.152049334
42.00	1.854666667	0.152132618
42.25	1.855000000	0.152049334
42.50	1.854666667	0.152132618
42.75	1.855000000	0.150691738
43.00	1.855333333	0.151595954
43.25	1.856000000	0.151680585
43.50	1.855000000	0.151680585
43.75	1.855333333	0.151595954
44.00	1.855333333	0.151968198
44.25	1.855333333	0.151595954
44.50	1.855666667	0.151143420
44.75	1.856666667	0.150523531
45.00	1.856000000	0.151059591
45.25	1.856333333	0.150606551
45.50	1.856333333	0.150606551
45.75	1.857000000	0.150691738
46.00	1.857000000	0.150069984
46.25	1.857333333	0.150240918
46.50	1.857666667	0.150154365
46.75	1.858000000	0.148714492
47.00	1.858333333	0.149252582
47.25	1.858000000	0.150069984
47.50	1.858333333	0.149252582
47.75	1.857666667	0.150154365
48.00	1.858333333	0.149987777
