# Supplementary material for: Humanization of yeast genes with multiple human orthologs reveals functional divergence between paralogs
Source: PLoS Biol. 2020 May 18;18(5):e3000627. doi: 10.1371/journal.pbio.3000627 (PMC7259792; doi:10.1371/journal.pbio.3000627)
Supplement: S3 Data — These files contain the raw growth curve data used to generate S4 and S5 Figs. (ZIP) [file pbio.3000627.s012.zip › RAB1B.txt]

Time	Hs-RAB1B	Hs-RAB1B	Wild type	Wild type
0.25	0.103666667	0.004163332	0.107000000	0.028991378
0.50	0.104000000	0.004582576	0.111000000	0.026162951
0.75	0.104333333	0.004725816	0.115000000	0.022627417
1.00	0.106000000	0.005291503	0.121000000	0.019798990
1.25	0.107000000	0.006082763	0.124000000	0.020506097
1.50	0.108333333	0.006350853	0.130000000	0.020506097
1.75	0.110333333	0.007234178	0.137000000	0.019798990
2.00	0.111666667	0.008386497	0.143000000	0.019091883
2.25	0.113666667	0.009291573	0.150000000	0.020506097
2.50	0.116666667	0.010214369	0.157000000	0.021213203
2.75	0.119333333	0.011718931	0.164000000	0.017677670
3.00	0.122333333	0.012662280	0.174000000	0.012727922
3.25	0.125000000	0.014177447	0.181666667	0.007778175
3.50	0.128666667	0.015695010	0.191000000	0.002828427
3.75	0.131666667	0.016653328	0.201666667	0.000707107
4.00	0.135333333	0.018903263	0.212333333	0.015556349
4.25	0.140000000	0.020420578	0.223333333	0.021213203
4.50	0.144000000	0.022113344	0.235333333	0.019091883
4.75	0.149000000	0.024020824	0.246333333	0.014849242
5.00	0.153666667	0.026274195	0.259333333	0.027577164
5.25	0.159333333	0.028536526	0.273333333	0.021213203
5.50	0.164666667	0.030615900	0.287333333	0.017677670
5.75	0.170666667	0.033261589	0.299333333	0.016970563
6.00	0.176666667	0.034961884	0.319000000	0.022627417
6.25	0.183666667	0.037607623	0.333333333	0.020506097
6.50	0.190000000	0.039686270	0.352333333	0.007071068
6.75	0.197000000	0.042332021	0.368333333	0.014849242
7.00	0.205000000	0.045738387	0.387333333	0.025455844
7.25	0.213000000	0.048383882	0.405000000	0.016263456
7.50	0.221333333	0.051403632	0.429000000	0.002828427
7.75	0.231000000	0.054616847	0.450333333	0.010606602
8.00	0.240666667	0.057830211	0.472333333	0.020506097
8.25	0.250000000	0.061611687	0.496000000	0.022627417
8.50	0.260333333	0.065576927	0.522000000	0.003535534
8.75	0.271333333	0.069168875	0.550000000	0.006363961
9.00	0.284000000	0.074276510	0.573000000	0.004242641
9.25	0.296333333	0.078053401	0.602000000	0.020506097
9.50	0.309333333	0.083548389	0.631000000	0.019798990
9.75	0.323333333	0.087888187	0.659000000	0.019798990
10.00	0.337666667	0.093564594	0.690000000	0.035355339
10.25	0.353333333	0.098469962	0.722000000	0.050911688
10.50	0.370000000	0.104326411	0.755000000	0.053740115
10.75	0.386333333	0.110001515	0.790333333	0.041719300
11.00	0.404666667	0.117172238	0.826000000	0.036062446
11.25	0.423000000	0.123596116	0.857000000	0.026870058
11.50	0.443333333	0.130966917	0.892000000	0.026870058
11.75	0.464000000	0.137579068	0.928000000	0.024041631
12.00	0.485666667	0.147028342	0.963000000	0.020506097
12.25	0.508000000	0.152509016	1.001000000	0.019798990
12.50	0.530666667	0.160830138	1.038000000	0.024041631
12.75	0.555000000	0.168961534	1.067000000	0.024748737
13.00	0.580666667	0.176704084	1.102000000	0.021213203
13.25	0.607000000	0.185599030	1.142000000	0.019798990
13.50	0.634000000	0.194131399	1.178000000	0.019798990
13.75	0.661333333	0.201331402	1.212000000	0.023334524
14.00	0.689333333	0.210038885	1.254000000	0.021920310
14.25	0.717333333	0.219368032	1.290000000	0.026870058
14.50	0.748000000	0.226938318	1.331000000	0.026162951
14.75	0.778333333	0.235860835	1.359000000	0.025455844
15.00	0.810333333	0.242714510	1.398000000	0.020506097
15.25	0.843000000	0.251215047	1.427000000	0.018384776
15.50	0.875000000	0.258859035	1.460000000	0.021213203
15.75	0.907666667	0.268146104	1.485000000	0.020506097
16.00	0.940333333	0.271091006	1.517000000	0.019091883
16.25	0.973333333	0.280731782	1.540000000	0.016970563
16.50	1.006000000	0.285532835	1.565000000	0.014849242
16.75	1.042666667	0.292182021	1.589000000	0.015556349
17.00	1.076333333	0.300426918	1.611000000	0.015556349
17.25	1.111000000	0.301920519	1.630000000	0.017677670
17.50	1.144000000	0.303519357	1.651000000	0.018384776
17.75	1.177000000	0.309717613	1.673000000	0.019798990
18.00	1.209666667	0.311891541	1.691000000	0.016263456
18.25	1.243666667	0.309942468	1.705000000	0.014849242
18.50	1.274333333	0.313043660	1.719000000	0.012020815
18.75	1.307666667	0.312469732	1.733000000	0.009899495
19.00	1.340666667	0.311448765	1.754000000	0.009899495
19.25	1.371000000	0.312597185	1.764000000	0.007778175
19.50	1.402000000	0.311684135	1.775000000	0.006363961
19.75	1.432666667	0.309522751	1.789000000	0.006363961
20.00	1.462333333	0.310097297	1.800000000	0.001414214
20.25	1.492666667	0.304253732	1.810000000	0.002121320
20.50	1.522666667	0.297261389	1.822000000	0.000707107
20.75	1.550666667	0.292903283	1.832000000	0.000707107
21.00	1.578333333	0.288210571	1.841000000	0.001414214
21.25	1.602333333	0.286393668	1.849000000	0.002828427
21.50	1.629000000	0.279978571	1.855000000	0.003535534
21.75	1.653333333	0.274958785	1.861000000	0.003535534
22.00	1.676333333	0.266162231	1.867000000	0.003535534
22.25	1.698000000	0.257874000	1.871000000	0.004242641
22.50	1.717666667	0.249608360	1.875000000	0.004242641
22.75	1.737666667	0.239115732	1.878000000	0.004949747
23.00	1.753666667	0.228583318	1.882000000	0.004949747
23.25	1.770000000	0.215807785	1.881000000	0.004242641
23.50	1.782333333	0.206475987	1.884000000	0.004949747
23.75	1.791333333	0.199525270	1.885000000	0.004949747
24.00	1.800666667	0.192000868	1.887000000	0.004949747
24.25	1.809666667	0.183325757	1.888000000	0.004949747
24.50	1.812666667	0.182445426	1.889000000	0.004949747
24.75	1.817333333	0.178690608	1.890000000	0.004949747
25.00	1.822000000	0.173205081	1.889000000	0.004949747
25.25	1.825000000	0.171473030	1.892000000	0.004949747
25.50	1.827333333	0.170030389	1.890000000	0.004949747
25.75	1.828666667	0.168589244	1.891000000	0.004949747
26.00	1.832000000	0.167149634	1.892000000	0.004949747
26.25	1.832666667	0.166857224	1.894000000	0.004949747
26.50	1.832666667	0.167726961	1.892000000	0.004949747
26.75	1.835000000	0.165417653	1.894000000	0.004949747
27.00	1.835666667	0.165994980	1.894000000	0.004949747
27.25	1.837666667	0.164263001	1.895000000	0.004242641
27.50	1.837333333	0.163970526	1.894000000	0.004949747
27.75	1.837333333	0.166572307	1.894000000	0.004949747
28.00	1.839666667	0.163393186	1.895000000	0.004949747
28.25	1.841000000	0.162815847	1.895000000	0.004242641
28.50	1.841333333	0.163970526	1.896000000	0.004242641
28.75	1.841666667	0.162531023	1.896000000	0.004242641
29.00	1.842333333	0.163108348	1.896000000	0.004949747
29.25	1.843333333	0.161376372	1.897000000	0.004949747
29.50	1.843666667	0.162531023	1.899000000	0.004949747
29.75	1.844666667	0.162531023	1.899000000	0.004949747
30.00	1.845666667	0.159929151	1.899000000	0.004949747
30.25	1.846666667	0.159067072	1.897000000	0.004242641
30.50	1.847000000	0.159351812	1.900000000	0.004242641
30.75	1.846000000	0.161953697	1.901000000	0.004949747
31.00	1.846666667	0.159929151	1.900000000	0.004242641
31.25	1.849000000	0.157629312	1.900000000	0.004242641
31.50	1.848666667	0.159067072	1.901000000	0.004242641
31.75	1.849000000	0.158489747	1.900000000	0.004949747
32.00	1.848333333	0.160506490	1.904000000	0.004242641
32.25	1.849333333	0.158783920	1.902000000	0.004242641
32.50	1.849666667	0.159938530	1.904000000	0.004949747
32.75	1.851666667	0.156465119	1.904000000	0.004242641
33.00	1.851333333	0.157912423	1.905000000	0.004242641
33.25	1.852333333	0.156180451	1.904000000	0.004242641
33.50	1.852666667	0.156465119	1.903000000	0.004242641
33.75	1.853000000	0.156757775	1.903666667	0.004949747
34.00	1.852666667	0.156465119	1.905000000	0.003535534
34.25	1.853666667	0.155603128	1.906000000	0.004242641
34.50	1.854000000	0.155887780	1.907000000	0.004242641
34.75	1.854000000	0.156757775	1.907000000	0.004949747
35.00	1.855333333	0.154448481	1.907000000	0.003535534
35.25	1.855666667	0.153871158	1.909000000	0.004242641
35.50	1.856333333	0.153578427	1.908000000	0.004242641
35.75	1.855666667	0.154733104	1.909000000	0.003535534
36.00	1.857333333	0.153578427	1.909000000	0.003535534
36.25	1.857666667	0.153001089	1.909000000	0.004242641
36.50	1.856666667	0.153001089	1.910000000	0.003535534
36.75	1.858000000	0.152420471
37.00	1.858666667	0.151269076
37.25	1.858333333	0.152716513
37.50	1.859666667	0.151269076
37.75	1.860333333	0.150977923
38.00	1.860333333	0.150114401
38.25	1.860333333	0.150977923
38.50	1.860666667	0.151269076
38.75	1.860666667	0.152132618
39.00	1.861000000	0.150691738
39.25	1.862333333	0.150114401
39.50	1.861333333	0.150977923
39.75	1.862333333	0.150114401
40.00	1.862000000	0.149829904
40.25	1.864000000	0.148097941
40.50	1.862333333	0.150124393
40.75	1.863666667	0.148675261
41.00	1.864333333	0.148382389
41.25	1.864000000	0.148956369
41.50	1.865666667	0.146073041
41.75	1.864666667	0.147805052
42.00	1.865666667	0.147805052
42.25	1.866000000	0.148091188
42.50	1.865666667	0.147805052
42.75	1.865666667	0.148675261
43.00	1.865666667	0.147805052
43.25	1.866000000	0.148097941
43.50	1.866666667	0.147805052
43.75	1.865666667	0.148675261
44.00	1.867000000	0.146365980
44.25	1.867000000	0.147237903
44.50	1.867333333	0.146660606
44.75	1.868000000	0.145495704
45.00	1.869333333	0.144918368
45.25	1.868333333	0.146650378
45.50	1.868666667	0.146073041
45.75	1.869000000	0.146365980
46.00	1.870333333	0.144918368
46.25	1.870333333	0.145781800
46.50	1.871333333	0.144918368
46.75	1.870333333	0.145788660
47.00	1.870666667	0.146073041
47.25	1.871666667	0.144341031
47.50	1.871666667	0.144341031
47.75	1.872000000	0.144627107
48.00	1.871666667	0.145204454
