# Supplementary material for: Humanization of yeast genes with multiple human orthologs reveals functional divergence between paralogs
Source: PLoS Biol. 2020 May 18;18(5):e3000627. doi: 10.1371/journal.pbio.3000627 (PMC7259792; doi:10.1371/journal.pbio.3000627)
Supplement: S3 Data — These files contain the raw growth curve data used to generate S4 and S5 Figs. (ZIP) [file pbio.3000627.s012.zip › ACTBL2.txt]

Time	Hs-ACTBL2	Hs-ACTBL2	Wild type	Wild type
0.25	0.110333333	0.000577350	0.107000000	0.028991378
0.50	0.112333333	0.001154701	0.111000000	0.026162951
0.75	0.115000000	0.002645751	0.115000000	0.022627417
1.00	0.118333333	0.006027714	0.121000000	0.019798990
1.25	0.121666667	0.007505553	0.124000000	0.020506097
1.50	0.127333333	0.012503333	0.130000000	0.020506097
1.75	0.134000000	0.018681542	0.137000000	0.019798990
2.00	0.140666667	0.023352373	0.143000000	0.019091883
2.25	0.148333333	0.027574142	0.150000000	0.020506097
2.50	0.156000000	0.031511903	0.157000000	0.021213203
2.75	0.163333333	0.035004762	0.164000000	0.017677670
3.00	0.170000000	0.038039453	0.174000000	0.012727922
3.25	0.177000000	0.041581246	0.181666667	0.007778175
3.50	0.185000000	0.045133136	0.191000000	0.002828427
3.75	0.193000000	0.049274740	0.201666667	0.000707107
4.00	0.200666667	0.052785730	0.212333333	0.015556349
4.25	0.209666667	0.056358969	0.223333333	0.021213203
4.50	0.219333333	0.060467622	0.235333333	0.019091883
4.75	0.228666667	0.065117842	0.246333333	0.014849242
5.00	0.239000000	0.069778220	0.259333333	0.027577164
5.25	0.250333333	0.074808645	0.273333333	0.021213203
5.50	0.262000000	0.079924965	0.287333333	0.017677670
5.75	0.273333333	0.084954890	0.299333333	0.016970563
6.00	0.286666667	0.091598763	0.319000000	0.022627417
6.25	0.300000000	0.097257390	0.333333333	0.020506097
6.50	0.314333333	0.103905406	0.352333333	0.007071068
6.75	0.329666667	0.109874170	0.368333333	0.014849242
7.00	0.346000000	0.116528966	0.387333333	0.025455844
7.25	0.362666667	0.123952948	0.405000000	0.016263456
7.50	0.380000000	0.131590273	0.429000000	0.002828427
7.75	0.398000000	0.138794813	0.450333333	0.010606602
8.00	0.417333333	0.147096340	0.472333333	0.020506097
8.25	0.436333333	0.153994589	0.496000000	0.022627417
8.50	0.457666667	0.163955278	0.522000000	0.003535534
8.75	0.478000000	0.171000000	0.550000000	0.006363961
9.00	0.500333333	0.180289582	0.573000000	0.004242641
9.25	0.523333333	0.188876503	0.602000000	0.020506097
9.50	0.547000000	0.199000000	0.631000000	0.019798990
9.75	0.572333333	0.208291462	0.659000000	0.019798990
10.00	0.597666667	0.217311604	0.690000000	0.035355339
10.25	0.622666667	0.225222853	0.722000000	0.050911688
10.50	0.649333333	0.234849597	0.755000000	0.053740115
10.75	0.678000000	0.245969510	0.790333333	0.041719300
11.00	0.705000000	0.253163978	0.826000000	0.036062446
11.25	0.733000000	0.261816730	0.857000000	0.026870058
11.50	0.761666667	0.270078384	0.892000000	0.026870058
11.75	0.790666667	0.279696860	0.928000000	0.024041631
12.00	0.819333333	0.287235676	0.963000000	0.020506097
12.25	0.851000000	0.295081345	1.001000000	0.019798990
12.50	0.881000000	0.303016501	1.038000000	0.024041631
12.75	0.910666667	0.309950534	1.067000000	0.024748737
13.00	0.943000000	0.318270325	1.102000000	0.021213203
13.25	0.974666667	0.323538766	1.142000000	0.019798990
13.50	1.008333333	0.331681072	1.178000000	0.019798990
13.75	1.039666667	0.335632736	1.212000000	0.023334524
14.00	1.072333333	0.338845589	1.254000000	0.021920310
14.25	1.105666667	0.343383653	1.290000000	0.026870058
14.50	1.139333333	0.349059212	1.331000000	0.026162951
14.75	1.169333333	0.347586440	1.359000000	0.025455844
15.00	1.204666667	0.351030388	1.398000000	0.020506097
15.25	1.235333333	0.349563061	1.427000000	0.018384776
15.50	1.270000000	0.352004261	1.460000000	0.021213203
15.75	1.304000000	0.351222152	1.485000000	0.020506097
16.00	1.338000000	0.351222152	1.517000000	0.019091883
16.25	1.368666667	0.347000480	1.540000000	0.016970563
16.50	1.401666667	0.345429202	1.565000000	0.014849242
16.75	1.437000000	0.342451456	1.589000000	0.015556349
17.00	1.469000000	0.337435920	1.611000000	0.015556349
17.25	1.498666667	0.332459521	1.630000000	0.017677670
17.50	1.533333333	0.327880059	1.651000000	0.018384776
17.75	1.559666667	0.320849394	1.673000000	0.019798990
18.00	1.590000000	0.314758638	1.691000000	0.016263456
18.25	1.620000000	0.308679445	1.705000000	0.014849242
18.50	1.649000000	0.300201599	1.719000000	0.012020815
18.75	1.679000000	0.291609328	1.733000000	0.009899495
19.00	1.703666667	0.281620904	1.754000000	0.009899495
19.25	1.731666667	0.274747763	1.764000000	0.007778175
19.50	1.756666667	0.264312946	1.775000000	0.006363961
19.75	1.782000000	0.253306139	1.789000000	0.006363961
20.00	1.805333333	0.244941490	1.800000000	0.001414214
20.25	1.828333333	0.235434350	1.810000000	0.002121320
20.50	1.849666667	0.228788840	1.822000000	0.000707107
20.75	1.869666667	0.219146831	1.832000000	0.000707107
21.00	1.889000000	0.210516033	1.841000000	0.001414214
21.25	1.906333333	0.202151758	1.849000000	0.002828427
21.50	1.923333333	0.193435605	1.855000000	0.003535534
21.75	1.940000000	0.184502033	1.861000000	0.003535534
22.00	1.954666667	0.176358536	1.867000000	0.003535534
22.25	1.969000000	0.168928979	1.871000000	0.004242641
22.50	1.980666667	0.160786608	1.875000000	0.004242641
22.75	1.992333333	0.154506742	1.878000000	0.004949747
23.00	2.001333333	0.149373135	1.882000000	0.004949747
23.25	2.011000000	0.144654761	1.881000000	0.004242641
23.50	2.017666667	0.141196081	1.884000000	0.004949747
23.75	2.024000000	0.138920841	1.885000000	0.004949747
24.00	2.028666667	0.137961347	1.887000000	0.004949747
24.25	2.033333333	0.136825923	1.888000000	0.004949747
24.50	2.036666667	0.136258333	1.889000000	0.004949747
24.75	2.039666667	0.136445349	1.890000000	0.004949747
25.00	2.042000000	0.136824705	1.889000000	0.004949747
25.25	2.044333333	0.137205442	1.892000000	0.004949747
25.50	2.046333333	0.136456342	1.890000000	0.004949747
25.75	2.047666667	0.137048653	1.891000000	0.004949747
26.00	2.048333333	0.137612984	1.892000000	0.004949747
26.25	2.049333333	0.137827186	1.894000000	0.004949747
26.50	2.050666667	0.138954429	1.892000000	0.004949747
26.75	2.052000000	0.139344896	1.894000000	0.004949747
27.00	2.052000000	0.138610966	1.894000000	0.004949747
27.25	2.052333333	0.139004796	1.895000000	0.004242641
27.50	2.053333333	0.139961900	1.894000000	0.004949747
27.75	2.053666667	0.140129702	1.894000000	0.004949747
28.00	2.054000000	0.140524019	1.895000000	0.004949747
28.25	2.054333333	0.139961900	1.895000000	0.004242641
28.50	2.054666667	0.141316430	1.896000000	0.004242641
28.75	2.055666667	0.140357876	1.896000000	0.004242641
29.00	2.055666667	0.141086262	1.896000000	0.004949747
29.25	2.055666667	0.140357876	1.897000000	0.004949747
29.50	2.056333333	0.139961900	1.899000000	0.004949747
29.75	2.056666667	0.140357876	1.899000000	0.004949747
30.00	2.056666667	0.140357876	1.899000000	0.004949747
30.25	2.057000000	0.140524019	1.897000000	0.004242641
30.50	2.057000000	0.140755106	1.900000000	0.004242641
30.75	2.057333333	0.140919599	1.901000000	0.004949747
31.00	2.057666667	0.141316430	1.900000000	0.004242641
31.25	2.057333333	0.140919599	1.900000000	0.004242641
31.50	2.057666667	0.141086262	1.901000000	0.004242641
31.75	2.058000000	0.140524019	1.900000000	0.004949747
32.00	2.058666667	0.141086262	1.904000000	0.004242641
32.25	2.058333333	0.140919599	1.902000000	0.004242641
32.50	2.059000000	0.141481448	1.904000000	0.004949747
32.75	2.058666667	0.141316430	1.904000000	0.004242641
33.00	2.059333333	0.140919599	1.905000000	0.004242641
33.25	2.059000000	0.141481448	1.904000000	0.004242641
33.50	2.059333333	0.141877882	1.903000000	0.004242641
33.75	2.059333333	0.141877882	1.903666667	0.004949747
34.00	2.060000000	0.141481448	1.905000000	0.003535534
34.25	2.060000000	0.141481448	1.906000000	0.004242641
34.50	2.060000000	0.141481448	1.907000000	0.004242641
34.75	2.060333333	0.141648626	1.907000000	0.004949747
35.00	2.060000000	0.141255088	1.907000000	0.003535534
35.25	2.060000000	0.141481448	1.909000000	0.004242641
35.50	2.061000000	0.141481448	1.908000000	0.004242641
35.75	2.060666667	0.141086262	1.909000000	0.003535534
36.00	2.060666667	0.141086262	1.909000000	0.003535534
36.25	2.060666667	0.141086262	1.909000000	0.004242641
36.50	2.061000000	0.141255088	1.910000000	0.003535534
36.75	2.061333333	0.141648626
37.00	2.061000000	0.141481448
37.25	2.061333333	0.141648626
37.50	2.061333333	0.141648626
37.75	2.061333333	0.141648626
38.00	2.061333333	0.141648626
38.25	2.061666667	0.141086262
38.50	2.062333333	0.140692336
38.75	2.062000000	0.141255088
39.00	2.062000000	0.141255088
39.25	2.062000000	0.141255088
39.50	2.062333333	0.141648626
39.75	2.062000000	0.141255088
40.00	2.062333333	0.140692336
40.25	2.062000000	0.141255088
40.50	2.062666667	0.140862817
40.75	2.062666667	0.141817958
41.00	2.062666667	0.141817958
41.25	2.062333333	0.142380944
41.50	2.062000000	0.141989436
41.75	2.063000000	0.141255088
42.00	2.062333333	0.142380944
42.25	2.063000000	0.141255088
42.50	2.062666667	0.141817958
42.75	2.062666667	0.140862817
43.00	2.062666667	0.140862817
43.25	2.063000000	0.141989436
43.50	2.063000000	0.141255088
43.75	2.062666667	0.141817958
44.00	2.063000000	0.141989436
44.25	2.062333333	0.141426070
44.50	2.063000000	0.141035457
44.75	2.063333333	0.141426070
45.00	2.062666667	0.140862817
45.25	2.063000000	0.141035457
45.50	2.062666667	0.140862817
45.75	2.062333333	0.141426070
46.00	2.062666667	0.140862817
46.25	2.062666667	0.141599200
46.50	2.063000000	0.141035457
46.75	2.062666667	0.141599200
47.00	2.062666667	0.141599200
47.25	2.062333333	0.141426070
47.50	2.062666667	0.141599200
47.75	2.062333333	0.141426070
48.00	2.062333333	0.141210245
