# Supplementary material for: Humanization of yeast genes with multiple human orthologs reveals functional divergence between paralogs
Source: PLoS Biol. 2020 May 18;18(5):e3000627. doi: 10.1371/journal.pbio.3000627 (PMC7259792; doi:10.1371/journal.pbio.3000627)
Supplement: S3 Data — These files contain the raw growth curve data used to generate S4 and S5 Figs. (ZIP) [file pbio.3000627.s012.zip › MYH.txt]

Time	Hs-MYH11	Hs-MYH11	Hs-MYH1	Hs-MYH1	Wild type	Wild type
0.25	0.109333333	0.002081666	0.111000000	0.006244998	0.107000000	0.028991378
0.50	0.111000000	0.003000000	0.112000000	0.007211103	0.111000000	0.026162951
0.75	0.112666667	0.004041452	0.114333333	0.008082904	0.115000000	0.022627417
1.00	0.115666667	0.007023769	0.117333333	0.010016653	0.121000000	0.019798990
1.25	0.120000000	0.011789826	0.121333333	0.012220202	0.124000000	0.020506097
1.50	0.125333333	0.016653328	0.125333333	0.014843629	0.130000000	0.020506097
1.75	0.130333333	0.021221059	0.130000000	0.017578396	0.137000000	0.019798990
2.00	0.137000000	0.024879711	0.135333333	0.021361960	0.143000000	0.019091883
2.25	0.145333333	0.028023799	0.142666667	0.026083200	0.150000000	0.020506097
2.50	0.154333333	0.031533051	0.151666667	0.031374087	0.157000000	0.021213203
2.75	0.164333333	0.034486712	0.161333333	0.037233497	0.164000000	0.017677670
3.00	0.175666667	0.038030689	0.171333333	0.042359572	0.174000000	0.012727922
3.25	0.187000000	0.041388404	0.181000000	0.047286362	0.181666667	0.007778175
3.50	0.199333333	0.044736264	0.190333333	0.051858783	0.191000000	0.002828427
3.75	0.211333333	0.047268735	0.200000000	0.055865911	0.201666667	0.000707107
4.00	0.224666667	0.050143128	0.210666667	0.060682232	0.212333333	0.015556349
4.25	0.238333333	0.053351039	0.221666667	0.065850842	0.223333333	0.021213203
4.50	0.253333333	0.056800822	0.233000000	0.072173402	0.235333333	0.019091883
4.75	0.268333333	0.060252248	0.244666667	0.077021642	0.246333333	0.014849242
5.00	0.283666667	0.064033845	0.257000000	0.083354664	0.259333333	0.027577164
5.25	0.300000000	0.067815927	0.270333333	0.088793769	0.273333333	0.021213203
5.50	0.317666667	0.071842420	0.284333333	0.095657375	0.287333333	0.017677670
5.75	0.335333333	0.075870504	0.298666667	0.102001634	0.299333333	0.016970563
6.00	0.355000000	0.080802228	0.314000000	0.108309741	0.319000000	0.022627417
6.25	0.376000000	0.085982556	0.330666667	0.115785722	0.333333333	0.020506097
6.50	0.397000000	0.091098847	0.347333333	0.123289632	0.352333333	0.007071068
6.75	0.420666667	0.096924369	0.366000000	0.131651054	0.368333333	0.014849242
7.00	0.443666667	0.101159939	0.385333333	0.140607017	0.387333333	0.025455844
7.25	0.470000000	0.106663021	0.405333333	0.149265982	0.405000000	0.016263456
7.50	0.496333333	0.112046121	0.425333333	0.157090208	0.429000000	0.002828427
7.75	0.523333333	0.116345749	0.447000000	0.165429743	0.450333333	0.010606602
8.00	0.551333333	0.121533260	0.468666667	0.173828460	0.472333333	0.020506097
8.25	0.580666667	0.125300971	0.492666667	0.183342121	0.496000000	0.022627417
8.50	0.612000000	0.131696621	0.516333333	0.192578123	0.522000000	0.003535534
8.75	0.642666667	0.135019752	0.540333333	0.200430370	0.550000000	0.006363961
9.00	0.673666667	0.137848951	0.564666667	0.208576924	0.573000000	0.004242641
9.25	0.707333333	0.142955704	0.590333333	0.217049150	0.602000000	0.020506097
9.50	0.741666667	0.146943300	0.617666667	0.226117963	0.631000000	0.019798990
9.75	0.776666667	0.150865282	0.645666667	0.234883659	0.659000000	0.019798990
10.00	0.810000000	0.152147954	0.672666667	0.242244367	0.690000000	0.035355339
10.25	0.846333333	0.155725185	0.702666667	0.251865705	0.722000000	0.050911688
10.50	0.883000000	0.157857531	0.730333333	0.259016087	0.755000000	0.053740115
10.75	0.920000000	0.159971873	0.761666667	0.267384243	0.790333333	0.041719300
11.00	0.956666667	0.160864332	0.792000000	0.276289703	0.826000000	0.036062446
11.25	0.992333333	0.161509546	0.822333333	0.282071504	0.857000000	0.026870058
11.50	1.029666667	0.163882071	0.854000000	0.289466751	0.892000000	0.026870058
11.75	1.070000000	0.164319810	0.885000000	0.295594317	0.928000000	0.024041631
12.00	1.105333333	0.164627863	0.918000000	0.301063116	0.963000000	0.020506097
12.25	1.142333333	0.163979674	0.949333333	0.304639678	1.001000000	0.019798990
12.50	1.183666667	0.163646978	0.982333333	0.309567979	1.038000000	0.024041631
12.75	1.219333333	0.161500258	1.014333333	0.314197921	1.067000000	0.024748737
13.00	1.258333333	0.160503375	1.047666667	0.316433774	1.102000000	0.021213203
13.25	1.294666667	0.158304559	1.080666667	0.320266035	1.142000000	0.019798990
13.50	1.330333333	0.156576925	1.114333333	0.321297889	1.178000000	0.019798990
13.75	1.369333333	0.153183985	1.146333333	0.321104863	1.212000000	0.023334524
14.00	1.404000000	0.151089378	1.182333333	0.320849394	1.254000000	0.021920310
14.25	1.439666667	0.148072055	1.215333333	0.318550362	1.290000000	0.026870058
14.50	1.474000000	0.144564864	1.249333333	0.315487454	1.331000000	0.026162951
14.75	1.508333333	0.141655686	1.280666667	0.312736844	1.359000000	0.025455844
15.00	1.542666667	0.136793031	1.316333333	0.307052656	1.398000000	0.020506097
15.25	1.576000000	0.133551488	1.347000000	0.303229286	1.427000000	0.018384776
15.50	1.606333333	0.130039738	1.381666667	0.296199820	1.460000000	0.021213203
15.75	1.637333333	0.125643676	1.414333333	0.291191232	1.485000000	0.020506097
16.00	1.667666667	0.121927574	1.449333333	0.285421326	1.517000000	0.019091883
16.25	1.697666667	0.118390596	1.481333333	0.276471216	1.540000000	0.016970563
16.50	1.727666667	0.115820263	1.516000000	0.269033455	1.565000000	0.014849242
16.75	1.755000000	0.111941949	1.549000000	0.261688746	1.589000000	0.015556349
17.00	1.780000000	0.108346666	1.583000000	0.251755834	1.611000000	0.015556349
17.25	1.806000000	0.104885652	1.613333333	0.241094034	1.630000000	0.017677670
17.50	1.830333333	0.102714816	1.647000000	0.231093055	1.651000000	0.018384776
17.75	1.853333333	0.100286257	1.677000000	0.221880599	1.673000000	0.019798990
18.00	1.873333333	0.095845362	1.707333333	0.213190838	1.691000000	0.016263456
18.25	1.894000000	0.093578844	1.732333333	0.203205151	1.705000000	0.014849242
18.50	1.914000000	0.091798693	1.763666667	0.197216463	1.719000000	0.012020815
18.75	1.930666667	0.088081402	1.787666667	0.188088632	1.733000000	0.009899495
19.00	1.946000000	0.084124907	1.810666667	0.178231123	1.754000000	0.009899495
19.25	1.961000000	0.080074965	1.833333333	0.169190228	1.764000000	0.007778175
19.50	1.974333333	0.077216147	1.853000000	0.160440020	1.775000000	0.006363961
19.75	1.985666667	0.073527773	1.873666667	0.153252515	1.789000000	0.006363961
20.00	1.995333333	0.070868423	1.890333333	0.145018390	1.800000000	0.001414214
20.25	2.004000000	0.069195376	1.906666667	0.138218426	1.810000000	0.002121320
20.50	2.010666667	0.067574650	1.921333333	0.129939730	1.822000000	0.000707107
20.75	2.017000000	0.067268120	1.933666667	0.121993169	1.832000000	0.000707107
21.00	2.022666667	0.067396835	1.946333333	0.115517675	1.841000000	0.001414214
21.25	2.028000000	0.067134194	1.957000000	0.109343495	1.849000000	0.002828427
21.50	2.031333333	0.067869974	1.966666667	0.104006410	1.855000000	0.003535534
21.75	2.035000000	0.068088178	1.975333333	0.099107686	1.861000000	0.003535534
22.00	2.037333333	0.069514986	1.982666667	0.095038589	1.867000000	0.003535534
22.25	2.039666667	0.069327724	1.989000000	0.092676858	1.871000000	0.004242641
22.50	2.041333333	0.070230573	1.995000000	0.091016482	1.875000000	0.004242641
22.75	2.043666667	0.071675193	2.000000000	0.089866568	1.878000000	0.004949747
23.00	2.045000000	0.072131824	2.003666667	0.089276723	1.882000000	0.004949747
23.25	2.045666667	0.073050211	2.007666667	0.088635960	1.881000000	0.004242641
23.50	2.047000000	0.072917762	2.010333333	0.088635960	1.884000000	0.004949747
23.75	2.048000000	0.073912110	2.013000000	0.088504237	1.885000000	0.004949747
24.00	2.048666667	0.074440133	2.015666667	0.088573886	1.887000000	0.004949747
24.25	2.049333333	0.074379657	2.017333333	0.088669799	1.888000000	0.004949747
24.50	2.050000000	0.075319320	2.019333333	0.089472528	1.889000000	0.004949747
24.75	2.050666667	0.075268409	2.020666667	0.089029958	1.890000000	0.004949747
25.00	2.051000000	0.075742986	2.022333333	0.089271123	1.889000000	0.004949747
25.25	2.052000000	0.075742986	2.023333333	0.090090695	1.892000000	0.004949747
25.50	2.052000000	0.075742986	2.024666667	0.090666054	1.890000000	0.004949747
25.75	2.052666667	0.076696371	2.025666667	0.090588815	1.891000000	0.004949747
26.00	2.052666667	0.075698965	2.026333333	0.090842354	1.892000000	0.004949747
26.25	2.053000000	0.076177424	2.027000000	0.091164686	1.894000000	0.004949747
26.50	2.053333333	0.076657246	2.028000000	0.091164686	1.892000000	0.004949747
26.75	2.053333333	0.076657246	2.028333333	0.091675151	1.894000000	0.004949747
27.00	2.053666667	0.077138404	2.029000000	0.091994565	1.894000000	0.004949747
27.25	2.053666667	0.075698965	2.029666667	0.092251468	1.895000000	0.004242641
27.50	2.053666667	0.076140222	2.030666667	0.092251468	1.894000000	0.004949747
27.75	2.054333333	0.076657246	2.030666667	0.092251468	1.894000000	0.004949747
28.00	2.053666667	0.076140222	2.031333333	0.092570694	1.895000000	0.004949747
28.25	2.054666667	0.076140222	2.032000000	0.092827798	1.895000000	0.004242641
28.50	2.054333333	0.076657246	2.032000000	0.092827798	1.896000000	0.004242641
28.75	2.055000000	0.076622451	2.032666667	0.093087772	1.896000000	0.004242641
29.00	2.055000000	0.076177424	2.033000000	0.092827798	1.896000000	0.004949747
29.25	2.054666667	0.076140222	2.033333333	0.093404140	1.897000000	0.004949747
29.50	2.055000000	0.076177424	2.033333333	0.093404140	1.899000000	0.004949747
29.75	2.055666667	0.076140222	2.034666667	0.093980494	1.899000000	0.004949747
30.00	2.055666667	0.076140222	2.035000000	0.093722996	1.899000000	0.004949747
30.25	2.055666667	0.075142088	2.035000000	0.093664294	1.897000000	0.004242641
30.50	2.055333333	0.075659324	2.035666667	0.093980494	1.900000000	0.004242641
30.75	2.055333333	0.075659324	2.036000000	0.094556861	1.901000000	0.004949747
31.00	2.055333333	0.074661458	2.036000000	0.094556861	1.900000000	0.004242641
31.25	2.056000000	0.075624070	2.036333333	0.094240826	1.900000000	0.004242641
31.50	2.055666667	0.075142088	2.036666667	0.094817368	1.901000000	0.004242641
31.75	2.056000000	0.075624070	2.037333333	0.095133240	1.900000000	0.004949747
32.00	2.056000000	0.075624070	2.037333333	0.095133240	1.904000000	0.004242641
32.25	2.056000000	0.075179785	2.038000000	0.095393920	1.902000000	0.004242641
32.50	2.056666667	0.075142088	2.038333333	0.095133240	1.904000000	0.004949747
32.75	2.056333333	0.074661458	2.038333333	0.095133240	1.904000000	0.004242641
33.00	2.057000000	0.075624070	2.038666667	0.095709630	1.905000000	0.004242641
33.25	2.057000000	0.075624070	2.039333333	0.096027774	1.904000000	0.004242641
33.50	2.057333333	0.075108810	2.039333333	0.095133240	1.903000000	0.004242641
33.75	2.056666667	0.075142088	2.039666667	0.095709630	1.903666667	0.004949747
34.00	2.057000000	0.075624070	2.039666667	0.095709630	1.905000000	0.003535534
34.25	2.057333333	0.074661458	2.040000000	0.096286032	1.906000000	0.004242641
34.50	2.057333333	0.075659324	2.040666667	0.096547052	1.907000000	0.004242641
34.75	2.057333333	0.075108810	2.040666667	0.096604003	1.907000000	0.004949747
35.00	2.057000000	0.074625733	2.041000000	0.096286032	1.907000000	0.003535534
35.25	2.058000000	0.075624070	2.041333333	0.096862445	1.909000000	0.004242641
35.50	2.057666667	0.074144004	2.042000000	0.097180245	1.908000000	0.004242641
35.75	2.057333333	0.074661458	2.041666667	0.097438870	1.909000000	0.003535534
36.00	2.058000000	0.074625733	2.042333333	0.097756500	1.909000000	0.003535534
36.25	2.058000000	0.074625733	2.042666667	0.097438870	1.909000000	0.004242641
36.50	2.057666667	0.075142088	2.043000000	0.098015305	1.910000000	0.003535534
36.75	2.058000000	0.074625733	2.043000000	0.097180245
37.00	2.058666667	0.075142088	2.043333333	0.097756500
37.25	2.058333333	0.074661458	2.044000000	0.097180245
37.50	2.058666667	0.074144004	2.043666667	0.098332768
37.75	2.058666667	0.074594459	2.044000000	0.098015305
38.00	2.058000000	0.074182208	2.044333333	0.097756500
38.25	2.058666667	0.074144004	2.044333333	0.098591751
38.50	2.059000000	0.074625733	2.044666667	0.098332768
38.75	2.059000000	0.074625733	2.045000000	0.098909049
39.00	2.059000000	0.074625733	2.045000000	0.098909049
39.25	2.058666667	0.074144004	2.045000000	0.098909049
39.50	2.058666667	0.074144004	2.045666667	0.099168207
39.75	2.059333333	0.074110278	2.045666667	0.099168207
40.00	2.059333333	0.074110278	2.046333333	0.099485342
40.25	2.059333333	0.074110278	2.046333333	0.099485342
40.50	2.059666667	0.074144004	2.046000000	0.098909049
40.75	2.059333333	0.073663650	2.046333333	0.099485342
41.00	2.059666667	0.074144004	2.047333333	0.099485342
41.25	2.059333333	0.074110278	2.047333333	0.099485342
41.50	2.060000000	0.073627441	2.047333333	0.100321151
41.75	2.060000000	0.073627441	2.047333333	0.100321151
42.00	2.060000000	0.073627441	2.047666667	0.100061648
42.25	2.060000000	0.073627441	2.048000000	0.100637965
42.50	2.060333333	0.074110278	2.048000000	0.100637965
42.75	2.060000000	0.073627441	2.048333333	0.100380941
43.00	2.059666667	0.074144004	2.048333333	0.100380941
43.25	2.060333333	0.073663650	2.048666667	0.100957087
43.50	2.060333333	0.074110278	2.048666667	0.100061648
43.75	2.060333333	0.073663650	2.048666667	0.100897638
44.00	2.061000000	0.073627441	2.049000000	0.100637965
44.25	2.060333333	0.073111787	2.049666667	0.100957087
44.50	2.060666667	0.074144004	2.049333333	0.101214294
44.75	2.060000000	0.073184698	2.049666667	0.101790635
45.00	2.060666667	0.073145973	2.049666667	0.101790635
45.25	2.060666667	0.073145973	2.049666667	0.101854471
45.50	2.061000000	0.073627441	2.050000000	0.101533246
45.75	2.060666667	0.073145973	2.050000000	0.101533246
46.00	2.061000000	0.072629195	2.050333333	0.102109418
46.25	2.061333333	0.073663650	2.051000000	0.101533246
46.50	2.061000000	0.073627441	2.050666667	0.101790635
46.75	2.061000000	0.072629195	2.050666667	0.101790635
47.00	2.061333333	0.072665902	2.051000000	0.101533246
47.25	2.061000000	0.072629195	2.051000000	0.101533246
47.50	2.061000000	0.072629195	2.051666667	0.101854471
47.75	2.061333333	0.072665902	2.051666667	0.101854471
48.00	2.061333333	0.073111787	2.051666667	0.101854471
