# Supplementary material for: Humanization of yeast genes with multiple human orthologs reveals functional divergence between paralogs
Source: PLoS Biol. 2020 May 18;18(5):e3000627. doi: 10.1371/journal.pbio.3000627 (PMC7259792; doi:10.1371/journal.pbio.3000627)
Supplement: S3 Data — These files contain the raw growth curve data used to generate S4 and S5 Figs. (ZIP) [file pbio.3000627.s012.zip › YIPF5.txt]

Time	Hs-YIPF5	Hs-YIPF5	Wild type	Wild type
0.25	0.108333333	0.002081666	0.107000000	0.028991378
0.50	0.108333333	0.002081666	0.111000000	0.026162951
0.75	0.108333333	0.002081666	0.115000000	0.022627417
1.00	0.109333333	0.002081666	0.121000000	0.019798990
1.25	0.111000000	0.002000000	0.124000000	0.020506097
1.50	0.112333333	0.002516611	0.130000000	0.020506097
1.75	0.114333333	0.002309401	0.137000000	0.019798990
2.00	0.116666667	0.002886751	0.143000000	0.019091883
2.25	0.120000000	0.003605551	0.150000000	0.020506097
2.50	0.124000000	0.003605551	0.157000000	0.021213203
2.75	0.129000000	0.004582576	0.164000000	0.017677670
3.00	0.133666667	0.005033223	0.174000000	0.012727922
3.25	0.139666667	0.006027714	0.181666667	0.007778175
3.50	0.145666667	0.007023769	0.191000000	0.002828427
3.75	0.152333333	0.007505553	0.201666667	0.000707107
4.00	0.160000000	0.008000000	0.212333333	0.015556349
4.25	0.168000000	0.009000000	0.223333333	0.021213203
4.50	0.176666667	0.009504385	0.235333333	0.019091883
4.75	0.186333333	0.011015141	0.246333333	0.014849242
5.00	0.197333333	0.012013881	0.259333333	0.027577164
5.25	0.208666667	0.013051181	0.273333333	0.021213203
5.50	0.221333333	0.014571662	0.287333333	0.017677670
5.75	0.235666667	0.016623277	0.299333333	0.016970563
6.00	0.251666667	0.018230012	0.319000000	0.022627417
6.25	0.269000000	0.020297783	0.333333333	0.020506097
6.50	0.287666667	0.022479620	0.352333333	0.007071068
6.75	0.308666667	0.025106440	0.368333333	0.014849242
7.00	0.331666667	0.028431204	0.387333333	0.025455844
7.25	0.357333333	0.030664855	0.405000000	0.016263456
7.50	0.384666667	0.033709544	0.429000000	0.002828427
7.75	0.415333333	0.037872593	0.450333333	0.010606602
8.00	0.447333333	0.040278199	0.472333333	0.020506097
8.25	0.483000000	0.043485630	0.496000000	0.022627417
8.50	0.521000000	0.046872167	0.522000000	0.003535534
8.75	0.562000000	0.049729267	0.550000000	0.006363961
9.00	0.605666667	0.052937070	0.573000000	0.004242641
9.25	0.650333333	0.055940445	0.602000000	0.020506097
9.50	0.698333333	0.057838857	0.631000000	0.019798990
9.75	0.747666667	0.059180515	0.659000000	0.019798990
10.00	0.799333333	0.062179847	0.690000000	0.035355339
10.25	0.851666667	0.064259889	0.722000000	0.050911688
10.50	0.906000000	0.066053009	0.755000000	0.053740115
10.75	0.959333333	0.069096551	0.790333333	0.041719300
11.00	1.013666667	0.070465121	0.826000000	0.036062446
11.25	1.066666667	0.069759109	0.857000000	0.026870058
11.50	1.120333333	0.070776644	0.892000000	0.026870058
11.75	1.170666667	0.070465121	0.928000000	0.024041631
12.00	1.220000000	0.069202601	0.963000000	0.020506097
12.25	1.267666667	0.067121780	1.001000000	0.019798990
12.50	1.313000000	0.065337585	1.038000000	0.024041631
12.75	1.356333333	0.062684395	1.067000000	0.024748737
13.00	1.397333333	0.059500700	1.102000000	0.021213203
13.25	1.436000000	0.055749439	1.142000000	0.019798990
13.50	1.473666667	0.051316014	1.178000000	0.019798990
13.75	1.507333333	0.047899200	1.212000000	0.023334524
14.00	1.540000000	0.044192760	1.254000000	0.021920310
14.25	1.571000000	0.039610605	1.290000000	0.026870058
14.50	1.599666667	0.034933270	1.331000000	0.026162951
14.75	1.627000000	0.031192948	1.359000000	0.025455844
15.00	1.652333333	0.028095077	1.398000000	0.020506097
15.25	1.677666667	0.024027762	1.427000000	0.018384776
15.50	1.700333333	0.022501852	1.460000000	0.021213203
15.75	1.722666667	0.020008332	1.485000000	0.020506097
16.00	1.744000000	0.017088007	1.517000000	0.019091883
16.25	1.764666667	0.015821926	1.540000000	0.016970563
16.50	1.785000000	0.013228757	1.565000000	0.014849242
16.75	1.802333333	0.011846237	1.589000000	0.015556349
17.00	1.816666667	0.009814955	1.611000000	0.015556349
17.25	1.829666667	0.008082904	1.630000000	0.017677670
17.50	1.839333333	0.006806859	1.651000000	0.018384776
17.75	1.847333333	0.005859465	1.673000000	0.019798990
18.00	1.852333333	0.005859465	1.691000000	0.016263456
18.25	1.856333333	0.004932883	1.705000000	0.014849242
18.50	1.859000000	0.004358899	1.719000000	0.012020815
18.75	1.861000000	0.004358899	1.733000000	0.009899495
19.00	1.862333333	0.004163332	1.754000000	0.009899495
19.25	1.863333333	0.003214550	1.764000000	0.007778175
19.50	1.864666667	0.003055050	1.775000000	0.006363961
19.75	1.865000000	0.003000000	1.789000000	0.006363961
20.00	1.865333333	0.003511885	1.800000000	0.001414214
20.25	1.865666667	0.003511885	1.810000000	0.002121320
20.50	1.866333333	0.003055050	1.822000000	0.000707107
20.75	1.866333333	0.003055050	1.832000000	0.000707107
21.00	1.866666667	0.003214550	1.841000000	0.001414214
21.25	1.867333333	0.002886751	1.849000000	0.002828427
21.50	1.867666667	0.003214550	1.855000000	0.003535534
21.75	1.867333333	0.002886751	1.861000000	0.003535534
22.00	1.868333333	0.002886751	1.867000000	0.003535534
22.25	1.868666667	0.003214550	1.871000000	0.004242641
22.50	1.868666667	0.003214550	1.875000000	0.004242641
22.75	1.869000000	0.003605551	1.878000000	0.004949747
23.00	1.869000000	0.003605551	1.882000000	0.004949747
23.25	1.869333333	0.004041452	1.881000000	0.004242641
23.50	1.869666667	0.004509250	1.884000000	0.004949747
23.75	1.870000000	0.004000000	1.885000000	0.004949747
24.00	1.870666667	0.004509250	1.887000000	0.004949747
24.25	1.870666667	0.004041452	1.888000000	0.004949747
24.50	1.870666667	0.004509250	1.889000000	0.004949747
24.75	1.871000000	0.005000000	1.890000000	0.004949747
25.00	1.871333333	0.004509250	1.889000000	0.004949747
25.25	1.871666667	0.005033223	1.892000000	0.004949747
25.50	1.871666667	0.005033223	1.890000000	0.004949747
25.75	1.872666667	0.005033223	1.891000000	0.004949747
26.00	1.872666667	0.005033223	1.892000000	0.004949747
26.25	1.873000000	0.005567764	1.894000000	0.004949747
26.50	1.873333333	0.005507571	1.892000000	0.004949747
26.75	1.873000000	0.005567764	1.894000000	0.004949747
27.00	1.874000000	0.005567764	1.894000000	0.004949747
27.25	1.874000000	0.005567764	1.895000000	0.004242641
27.50	1.874333333	0.006110101	1.894000000	0.004949747
27.75	1.874666667	0.006658328	1.894000000	0.004949747
28.00	1.874333333	0.006110101	1.895000000	0.004949747
28.25	1.875666667	0.006658328	1.895000000	0.004242641
28.50	1.875333333	0.006806859	1.896000000	0.004242641
28.75	1.875333333	0.006806859	1.896000000	0.004242641
29.00	1.876000000	0.006244998	1.896000000	0.004949747
29.25	1.876000000	0.007211103	1.897000000	0.004949747
29.50	1.876333333	0.006806859	1.899000000	0.004949747
29.75	1.876666667	0.007371115	1.899000000	0.004949747
30.00	1.876666667	0.007371115	1.899000000	0.004949747
30.25	1.877666667	0.007371115	1.897000000	0.004242641
30.50	1.877666667	0.007371115	1.900000000	0.004242641
30.75	1.877666667	0.007371115	1.901000000	0.004949747
31.00	1.878000000	0.007937254	1.900000000	0.004242641
31.25	1.878000000	0.007937254	1.900000000	0.004242641
31.50	1.878666667	0.008144528	1.901000000	0.004242641
31.75	1.878666667	0.008144528	1.900000000	0.004949747
32.00	1.879333333	0.008504901	1.904000000	0.004242641
32.25	1.879666667	0.008144528	1.902000000	0.004242641
32.50	1.879666667	0.008144528	1.904000000	0.004949747
32.75	1.880333333	0.008504901	1.904000000	0.004242641
33.00	1.880666667	0.009073772	1.905000000	0.004242641
33.25	1.881000000	0.008717798	1.904000000	0.004242641
33.50	1.881000000	0.008717798	1.903000000	0.004242641
33.75	1.881000000	0.008717798	1.903666667	0.004949747
34.00	1.881333333	0.009291573	1.905000000	0.003535534
34.25	1.881666667	0.009865766	1.906000000	0.004242641
34.50	1.882000000	0.009539392	1.907000000	0.004242641
34.75	1.882000000	0.009539392	1.907000000	0.004949747
35.00	1.882000000	0.009643651	1.907000000	0.003535534
35.25	1.882666667	0.009865766	1.909000000	0.004242641
35.50	1.883666667	0.009865766	1.908000000	0.004242641
35.75	1.883666667	0.009865766	1.909000000	0.003535534
36.00	1.884000000	0.009539392	1.909000000	0.003535534
36.25	1.884000000	0.010440307	1.909000000	0.004242641
36.50	1.885000000	0.010440307	1.910000000	0.003535534
36.75	1.885000000	0.010440307
37.00	1.885333333	0.010214369
37.25	1.885666667	0.010785793
37.50	1.886000000	0.010440307
37.75	1.886000000	0.010440307
38.00	1.886666667	0.010692677
38.25	1.887333333	0.011015141
38.50	1.887333333	0.011015141
38.75	1.888000000	0.011269428
39.00	1.888333333	0.011015141
39.25	1.888666667	0.011590226
39.50	1.889000000	0.011357817
39.75	1.889666667	0.011590226
40.00	1.889666667	0.011590226
40.25	1.890333333	0.011846237
40.50	1.890000000	0.012165525
40.75	1.890666667	0.011590226
41.00	1.891333333	0.012741010
41.25	1.891666667	0.012423097
41.50	1.892333333	0.011846237
41.75	1.892333333	0.012741010
42.00	1.892666667	0.012423097
42.25	1.893333333	0.012741010
42.50	1.894000000	0.012165525
42.75	1.894333333	0.012741010
43.00	1.894333333	0.012741010
43.25	1.895000000	0.013000000
43.50	1.895333333	0.012741010
43.75	1.895333333	0.012741010
44.00	1.896000000	0.013892444
44.25	1.896333333	0.012741010
44.50	1.896666667	0.013316656
44.75	1.897333333	0.013576941
45.00	1.897666667	0.013316656
45.25	1.898000000	0.013892444
45.50	1.898333333	0.013576941
45.75	1.899000000	0.013892444
46.00	1.899000000	0.013892444
46.25	1.900000000	0.013892444
46.50	1.899666667	0.014153916
46.75	1.900333333	0.014468356
47.00	1.900666667	0.014153916
47.25	1.900666667	0.014153916
47.50	1.901333333	0.014468356
47.75	1.901666667	0.014153916
48.00	1.902333333	0.014433757
