# Supplementary material for: Humanization of yeast genes with multiple human orthologs reveals functional divergence between paralogs
Source: PLoS Biol. 2020 May 18;18(5):e3000627. doi: 10.1371/journal.pbio.3000627 (PMC7259792; doi:10.1371/journal.pbio.3000627)
Supplement: S3 Data — These files contain the raw growth curve data used to generate S4 and S5 Figs. (ZIP) [file pbio.3000627.s012.zip › PMM2.txt]

Time	Hs-PMM2	Hs-PMM2	Wild type	Wild type
0.25	0.004666667	0.000577350	0.047000000	0.000000000
0.50	0.004666667	0.001000000	0.049666667	0.000707107
0.75	0.004666667	0.001000000	0.051666667	0.000000000
1.00	0.005000000	0.001527525	0.052666667	0.000000000
1.25	0.005333333	0.001527525	0.052000000	0.000707107
1.50	0.005333333	0.001154701	0.052666667	0.001414214
1.75	0.005333333	0.001154701	0.052666667	0.002121320
2.00	0.004666667	0.001527525	0.054333333	0.002828427
2.25	0.005000000	0.001000000	0.055000000	0.004242641
2.50	0.005000000	0.001527525	0.055666667	0.005656854
2.75	0.004666667	0.000577350	0.054333333	0.006363961
3.00	0.005000000	0.000577350	0.054666667	0.007778175
3.25	0.005333333	0.000577350	0.055666667	0.008485281
3.50	0.005000000	0.000577350	0.054333333	0.009899495
3.75	0.004666667	0.000577350	0.057333333	0.009899495
4.00	0.005000000	0.000577350	0.057666667	0.010606602
4.25	0.005000000	0.001154701	0.057333333	0.012020815
4.50	0.005000000	0.001000000	0.058000000	0.014142136
4.75	0.005333333	0.001000000	0.057333333	0.015556349
5.00	0.005000000	0.001000000	0.059000000	0.016970563
5.25	0.005333333	0.001000000	0.060333333	0.019091883
5.50	0.005000000	0.001000000	0.060000000	0.020506097
5.75	0.005000000	0.001000000	0.061000000	0.021920310
6.00	0.005000000	0.001000000	0.062000000	0.024041631
6.25	0.005000000	0.001000000	0.062000000	0.026162951
6.50	0.005333333	0.001527525	0.063000000	0.028284271
6.75	0.005333333	0.001527525	0.064000000	0.029698485
7.00	0.005333333	0.001527525	0.065000000	0.029698485
7.25	0.005666667	0.001154701	0.065000000	0.032526912
7.50	0.006000000	0.001000000	0.067000000	0.032526912
7.75	0.006333333	0.001527525	0.068000000	0.033234019
8.00	0.006333333	0.001527525	0.070000000	0.037476659
8.25	0.006333333	0.001527525	0.071000000	0.038183766
8.50	0.006333333	0.001527525	0.072000000	0.038183766
8.75	0.006666667	0.001527525	0.074000000	0.039597980
9.00	0.007000000	0.002000000	0.076000000	0.041719300
9.25	0.007333333	0.001527525	0.077000000	0.041012193
9.50	0.007666667	0.001527525	0.079000000	0.043840620
9.75	0.008000000	0.002000000	0.081000000	0.043133514
10.00	0.009000000	0.002000000	0.084000000	0.044547727
10.25	0.009333333	0.002516611	0.086000000	0.045254834
10.50	0.009333333	0.002516611	0.088000000	0.044547727
10.75	0.010333333	0.002516611	0.091000000	0.041719300
11.00	0.011000000	0.003000000	0.093000000	0.039597980
11.25	0.012000000	0.003000000	0.096000000	0.036062446
11.50	0.012666667	0.004041452	0.100000000	0.031819805
11.75	0.013666667	0.004041452	0.104000000	0.031112698
12.00	0.015000000	0.004582576	0.107000000	0.028991378
12.25	0.015666667	0.005033223	0.111000000	0.026162951
12.50	0.017000000	0.005567764	0.115000000	0.022627417
12.75	0.018666667	0.006027714	0.121000000	0.019798990
13.00	0.020666667	0.006658328	0.124000000	0.020506097
13.25	0.023000000	0.007549834	0.130000000	0.020506097
13.50	0.025666667	0.008621678	0.137000000	0.019798990
13.75	0.028000000	0.010148892	0.143000000	0.019091883
14.00	0.031000000	0.011135529	0.150000000	0.020506097
14.25	0.035000000	0.012767145	0.157000000	0.021213203
14.50	0.039333333	0.014294521	0.164000000	0.017677670
14.75	0.043333333	0.015275252	0.174000000	0.012727922
15.00	0.048000000	0.017243356	0.181666667	0.007778175
15.25	0.053666667	0.019756855	0.191000000	0.002828427
15.50	0.059000000	0.021197484	0.201666667	0.000707107
15.75	0.065666667	0.023180452	0.212333333	0.015556349
16.00	0.072666667	0.025166115	0.223333333	0.021213203
16.25	0.080666667	0.027574142	0.235333333	0.019091883
16.50	0.088333333	0.029614186	0.246333333	0.014849242
16.75	0.098000000	0.031533051	0.259333333	0.027577164
17.00	0.107666667	0.034559128	0.273333333	0.021213203
17.25	0.118666667	0.037018014	0.287333333	0.017677670
17.50	0.130333333	0.040037482	0.299333333	0.016970563
17.75	0.142333333	0.043546910	0.319000000	0.022627417
18.00	0.156333333	0.047031904	0.333333333	0.020506097
18.25	0.171000000	0.051052261	0.352333333	0.007071068
18.50	0.187000000	0.055048463	0.368333333	0.014849242
18.75	0.204000000	0.059045180	0.387333333	0.025455844
19.00	0.222000000	0.063505905	0.405000000	0.016263456
19.25	0.242000000	0.068549252	0.429000000	0.002828427
19.50	0.264000000	0.074567643	0.450333333	0.010606602
19.75	0.287333333	0.079542442	0.472333333	0.020506097
20.00	0.312000000	0.086539009	0.496000000	0.022627417
20.25	0.338666667	0.091555084	0.522000000	0.003535534
20.50	0.366666667	0.100081633	0.550000000	0.006363961
20.75	0.397666667	0.106077016	0.573000000	0.004242641
21.00	0.429666667	0.113606044	0.602000000	0.020506097
21.25	0.465333333	0.120088856	0.631000000	0.019798990
21.50	0.501333333	0.126555653	0.659000000	0.019798990
21.75	0.538666667	0.131062326	0.690000000	0.035355339
22.00	0.577666667	0.137536662	0.722000000	0.050911688
22.25	0.618000000	0.141502650	0.755000000	0.053740115
22.50	0.661333333	0.147000000	0.790333333	0.041719300
22.75	0.706333333	0.154506742	0.826000000	0.036062446
23.00	0.749000000	0.158037970	0.857000000	0.026870058
23.25	0.793333333	0.159531606	0.892000000	0.026870058
23.50	0.836000000	0.160614445	0.928000000	0.024041631
23.75	0.881000000	0.161232751	0.963000000	0.020506097
24.00	0.924000000	0.156904430	1.001000000	0.019798990
24.25	0.970333333	0.157830077	1.038000000	0.024041631
24.50	1.009333333	0.156835370	1.067000000	0.024748737
24.75	1.052666667	0.156895932	1.102000000	0.021213203
25.00	1.092000000	0.151990131	1.142000000	0.019798990
25.25	1.131666667	0.152958600	1.178000000	0.019798990
25.50	1.166000000	0.147023808	1.212000000	0.023334524
25.75	1.204666667	0.142338798	1.254000000	0.021920310
26.00	1.240666667	0.139399904	1.290000000	0.026870058
26.25	1.273000000	0.132026512	1.331000000	0.026162951
26.50	1.304000000	0.127165247	1.359000000	0.025455844
26.75	1.336666667	0.125703355	1.398000000	0.020506097
27.00	1.362000000	0.118444080	1.427000000	0.018384776
27.25	1.389666667	0.115140494	1.460000000	0.021213203
27.50	1.415000000	0.115052162	1.485000000	0.020506097
27.75	1.439666667	0.112828779	1.517000000	0.019091883
28.00	1.461333333	0.106406453	1.540000000	0.016970563
28.25	1.483666667	0.102246434	1.565000000	0.014849242
28.50	1.505000000	0.101887193	1.589000000	0.015556349
28.75	1.524333333	0.097428606	1.611000000	0.015556349
29.00	1.541666667	0.093831409	1.630000000	0.017677670
29.25	1.555666667	0.091089699	1.651000000	0.018384776
29.50	1.570000000	0.087538563	1.673000000	0.019798990
29.75	1.582333333	0.083440598	1.691000000	0.016263456
30.00	1.596666667	0.078576926	1.705000000	0.014849242
30.25	1.605000000	0.076628976	1.719000000	0.012020815
30.50	1.611333333	0.073785726	1.733000000	0.009899495
30.75	1.619000000	0.073749576	1.754000000	0.009899495
31.00	1.622000000	0.073749576	1.764000000	0.007778175
31.25	1.626666667	0.071178180	1.775000000	0.006363961
31.50	1.629000000	0.068942005	1.789000000	0.006363961
31.75	1.631333333	0.068922662	1.800000000	0.001414214
32.00	1.633666667	0.069637155	1.810000000	0.002121320
32.25	1.635000000	0.069086902	1.822000000	0.000707107
32.50	1.635666667	0.067987744	1.832000000	0.000707107
32.75	1.636666667	0.070266161	1.841000000	0.001414214
33.00	1.636333333	0.066890458	1.849000000	0.002828427
33.25	1.637333333	0.067869974	1.855000000	0.003535534
33.50	1.635666667	0.067322606	1.861000000	0.003535534
33.75	1.637000000	0.069397406	1.867000000	0.003535534
34.00	1.637333333	0.068193353	1.871000000	0.004242641
34.25	1.638000000	0.067438861	1.875000000	0.004242641
34.50	1.639333333	0.068529799	1.878000000	0.004949747
34.75	1.637666667	0.068631868	1.882000000	0.004949747
35.00	1.638666667	0.067648602	1.881000000	0.004242641
35.25	1.639666667	0.066342545	1.884000000	0.004949747
35.50	1.638333333	0.067211110	1.885000000	0.004949747
35.75	1.640000000	0.068417834	1.887000000	0.004949747
36.00	1.641000000	0.068738635	1.888000000	0.004949747
36.25	1.639666667	0.067648602	1.889000000	0.004949747
36.50	1.639333333	0.069176104	1.890000000	0.004949747
36.75	1.640000000	0.066121101	1.889000000	0.004949747
37.00	1.640333333	0.072127202	1.892000000	0.004949747
37.25	1.640000000	0.070703607	1.890000000	0.004949747
37.50	1.642000000	0.070377553	1.891000000	0.004949747
37.75	1.640000000	0.067756918	1.892000000	0.004949747
38.00	1.640333333	0.069514986	1.894000000	0.004949747
38.25	1.639666667	0.066665833	1.892000000	0.004949747
38.50	1.641333333	0.068537095	1.894000000	0.004949747
38.75	1.641666667	0.068966175	1.894000000	0.004949747
39.00	1.643000000	0.068432448	1.895000000	0.004242641
39.25	1.642333333	0.069830748	1.894000000	0.004949747
39.50	1.642666667	0.068303245	1.894000000	0.004949747
39.75	1.641666667	0.070599811	1.895000000	0.004949747
40.00	1.644000000	0.069720872	1.895000000	0.004242641
40.25	1.643333333	0.068529799	1.896000000	0.004242641
40.50	1.644000000	0.069397406	1.896000000	0.004242641
40.75	1.644333333	0.068537095	1.896000000	0.004949747
41.00	1.644000000	0.069720872	1.897000000	0.004949747
41.25	1.644666667	0.068631868	1.899000000	0.004949747
41.50	1.645000000	0.068417834	1.899000000	0.004949747
41.75	1.645666667	0.069327724	1.899000000	0.004949747
42.00	1.646000000	0.068738635	1.897000000	0.004242641
42.25	1.647666667	0.069615611	1.900000000	0.004242641
42.50	1.645333333	0.068537095	1.901000000	0.004949747
42.75	1.646333333	0.069514986	1.900000000	0.004242641
43.00	1.648000000	0.069397406	1.900000000	0.004242641
43.25	1.647000000	0.069720872	1.901000000	0.004242641
43.50	1.646000000	0.068417834	1.900000000	0.004949747
43.75	1.647000000	0.069476615	1.904000000	0.004242641
44.00	1.646666667	0.069615611	1.902000000	0.004242641
44.25	1.647666667	0.069284438	1.904000000	0.004949747
44.50	1.650333333	0.069830748	1.904000000	0.004242641
44.75	1.649333333	0.069830748	1.905000000	0.004242641
45.00	1.647666667	0.067648602	1.904000000	0.004242641
45.25	1.649333333	0.066583281	1.903000000	0.004242641
45.50	1.650666667	0.071042241	1.903666667	0.004949747
45.75	1.650333333	0.070493499	1.905000000	0.003535534
46.00	1.651333333	0.066583281	1.906000000	0.004242641
46.25	1.652333333	0.068850079	1.907000000	0.004242641
46.50	1.652000000	0.067438861	1.907000000	0.004949747
46.75	1.652000000	0.069072426	1.907000000	0.003535534
47.00	1.652333333	0.067211110	1.909000000	0.004242641
47.25	1.653000000	0.068110205	1.908000000	0.004242641
47.50	1.653333333	0.068850079	1.909000000	0.003535534
47.75	1.652333333	0.068850079	1.909000000	0.003535534
48.00	1.654000000	0.070057120	1.909000000	0.004242641
