# Supplementary material for: Humanization of yeast genes with multiple human orthologs reveals functional divergence between paralogs
Source: PLoS Biol. 2020 May 18;18(5):e3000627. doi: 10.1371/journal.pbio.3000627 (PMC7259792; doi:10.1371/journal.pbio.3000627)
Supplement: S3 Data — These files contain the raw growth curve data used to generate S4 and S5 Figs. (ZIP) [file pbio.3000627.s012.zip › KDELR.txt]

Time	Hs-KDELR1	Hs-KDELR1	Hs-KDELR2 Var1	Hs-KDELR2 Var1	Hs-KDELR2 Var2	Hs-KDELR2 Var2	Wild type	Wild type	Hs-KDELR3	Hs-KDELR3
0.25	0.018000000	0.008544004	0.009333333	0.007094599	0.013333333	0.002516611	0.047000000	0.000000000	0.005000000	0.003605551
0.50	0.019000000	0.008621678	0.009666667	0.008185353	0.013666667	0.003000000	0.049666667	0.000707107	0.005333333	0.003785939
0.75	0.020000000	0.009291573	0.010000000	0.008082904	0.014000000	0.003511885	0.051666667	0.000000000	0.005333333	0.003785939
1.00	0.020000000	0.009291573	0.011000000	0.008736895	0.014666667	0.003605551	0.052666667	0.000000000	0.005666667	0.003464102
1.25	0.021000000	0.009165151	0.011333333	0.009712535	0.015000000	0.003605551	0.052000000	0.000707107	0.006000000	0.003605551
1.50	0.020666667	0.009165151	0.011333333	0.008621678	0.015000000	0.004163332	0.052666667	0.001414214	0.005666667	0.003605551
1.75	0.021000000	0.009291573	0.011666667	0.009165151	0.015333333	0.004041452	0.052666667	0.002121320	0.005666667	0.003605551
2.00	0.021000000	0.009712535	0.011000000	0.008621678	0.015000000	0.003055050	0.054333333	0.002828427	0.005333333	0.004358899
2.25	0.020666667	0.009712535	0.011000000	0.009165151	0.014666667	0.004041452	0.055000000	0.004242641	0.004666667	0.003785939
2.50	0.021333333	0.009712535	0.012333333	0.009609024	0.015333333	0.004041452	0.055666667	0.005656854	0.005666667	0.003464102
2.75	0.021333333	0.010148892	0.011666667	0.009073772	0.015333333	0.003605551	0.054333333	0.006363961	0.005333333	0.003464102
3.00	0.022333333	0.010692677	0.012333333	0.009609024	0.015666667	0.003605551	0.054666667	0.007778175	0.005666667	0.003464102
3.25	0.022666667	0.010816654	0.012333333	0.009609024	0.016000000	0.004163332	0.055666667	0.008485281	0.006333333	0.003785939
3.50	0.022333333	0.009848858	0.012000000	0.009609024	0.016000000	0.004041452	0.054333333	0.009899495	0.005666667	0.003214550
3.75	0.022666667	0.010263203	0.013000000	0.011239810	0.016000000	0.004041452	0.057333333	0.009899495	0.006000000	0.003785939
4.00	0.023000000	0.010263203	0.013000000	0.010692677	0.016333333	0.004041452	0.057666667	0.010606602	0.006333333	0.003785939
4.25	0.022666667	0.010263203	0.012666667	0.010692677	0.016666667	0.004163332	0.057333333	0.012020815	0.006000000	0.003785939
4.50	0.023000000	0.010816654	0.012666667	0.011239810	0.016333333	0.004163332	0.058000000	0.014142136	0.005666667	0.003785939
4.75	0.023333333	0.010816654	0.013000000	0.011239810	0.016666667	0.004163332	0.057333333	0.015556349	0.006000000	0.003785939
5.00	0.023000000	0.010816654	0.013333333	0.011676187	0.016666667	0.004725816	0.059000000	0.016970563	0.005666667	0.003785939
5.25	0.024000000	0.010408330	0.013666667	0.011676187	0.017333333	0.004582576	0.060333333	0.019091883	0.006000000	0.003785939
5.50	0.023666667	0.011372481	0.013666667	0.012220202	0.017000000	0.004582576	0.060000000	0.020506097	0.006000000	0.004358899
5.75	0.024000000	0.010816654	0.013666667	0.012220202	0.017666667	0.004725816	0.061000000	0.021920310	0.006000000	0.004358899
6.00	0.024666667	0.011372481	0.014333333	0.012662280	0.017666667	0.004725816	0.062000000	0.024041631	0.006333333	0.004041452
6.25	0.025000000	0.011789826	0.014666667	0.013203535	0.018333333	0.005131601	0.062000000	0.026162951	0.006333333	0.004041452
6.50	0.025666667	0.011372481	0.014666667	0.013203535	0.018333333	0.005131601	0.063000000	0.028284271	0.006333333	0.004041452
6.75	0.026333333	0.011930353	0.015666667	0.013203535	0.019000000	0.005291503	0.064000000	0.029698485	0.006333333	0.004041452
7.00	0.026333333	0.011930353	0.016000000	0.013747727	0.019333333	0.005859465	0.065000000	0.029698485	0.006333333	0.004041452
7.25	0.027666667	0.012096832	0.016666667	0.014843629	0.020000000	0.005291503	0.065000000	0.032526912	0.006333333	0.004041452
7.50	0.028000000	0.012489996	0.017000000	0.014730920	0.020333333	0.005859465	0.067000000	0.032526912	0.006666667	0.004618802
7.75	0.028333333	0.012662280	0.017000000	0.014730920	0.021333333	0.005859465	0.068000000	0.033234019	0.006666667	0.004618802
8.00	0.029666667	0.013796135	0.018000000	0.015716234	0.021666667	0.006429101	0.070000000	0.037476659	0.006666667	0.004618802
8.25	0.030333333	0.013613719	0.018666667	0.016165808	0.022666667	0.006429101	0.071000000	0.038183766	0.006666667	0.004618802
8.50	0.031000000	0.014177447	0.019333333	0.018230012	0.023666667	0.007234178	0.072000000	0.038183766	0.007000000	0.005196152
8.75	0.032333333	0.014364308	0.020000000	0.017691806	0.024000000	0.007810250	0.074000000	0.039597980	0.007000000	0.005196152
9.00	0.033666667	0.014742230	0.021000000	0.018681542	0.024666667	0.008144528	0.076000000	0.041719300	0.007000000	0.005196152
9.25	0.035000000	0.015874508	0.022000000	0.019672316	0.025666667	0.008962886	0.077000000	0.041012193	0.007333333	0.004932883
9.50	0.036333333	0.016072751	0.023000000	0.020663978	0.026666667	0.008962886	0.079000000	0.043840620	0.007333333	0.004932883
9.75	0.038333333	0.016862186	0.024666667	0.022722969	0.028666667	0.008962886	0.081000000	0.043133514	0.007666667	0.005507571
10.00	0.040333333	0.017785762	0.026333333	0.024172988	0.030000000	0.009539392	0.084000000	0.044547727	0.007666667	0.005507571
10.25	0.042333333	0.018583146	0.028000000	0.026229754	0.031666667	0.009814955	0.086000000	0.045254834	0.007666667	0.005507571
10.50	0.044333333	0.019399313	0.030000000	0.027622455	0.034333333	0.010969655	0.088000000	0.044547727	0.007666667	0.005507571
10.75	0.047000000	0.020880613	0.032000000	0.030199338	0.036000000	0.012124356	0.091000000	0.041719300	0.007666667	0.005507571
11.00	0.049666667	0.021385353	0.034666667	0.032654760	0.039333333	0.012701706	0.093000000	0.039597980	0.008333333	0.005859465
11.25	0.052666667	0.023115651	0.037666667	0.034645827	0.042000000	0.013856406	0.096000000	0.036062446	0.008000000	0.006082763
11.50	0.056333333	0.024542480	0.040333333	0.037112442	0.045000000	0.014730920	0.100000000	0.031819805	0.008000000	0.006082763
11.75	0.060333333	0.026274195	0.043000000	0.039038443	0.048000000	0.015620499	0.104000000	0.031112698	0.008666667	0.006429101
12.00	0.065000000	0.027712813	0.046666667	0.042524503	0.052000000	0.016522712	0.107000000	0.028991378	0.008666667	0.006429101
12.25	0.069333333	0.029737743	0.051000000	0.046508064	0.055666667	0.017672955	0.111000000	0.026162951	0.009333333	0.006658328
12.50	0.074666667	0.031754265	0.053000000	0.047031904	0.061000000	0.019157244	0.115000000	0.022627417	0.009333333	0.006806859
12.75	0.080333333	0.034078341	0.055666667	0.047226405	0.065333333	0.018929694	0.121000000	0.019798990	0.010000000	0.007000000
13.00	0.087000000	0.036428011	0.057666667	0.047353282	0.071000000	0.021000000	0.124000000	0.020506097	0.010333333	0.007571878
13.25	0.093666667	0.038734137	0.063333333	0.051500809	0.077333333	0.022501852	0.130000000	0.020506097	0.011000000	0.007937254
13.50	0.101333333	0.042003968	0.070333333	0.058045959	0.084000000	0.023811762	0.137000000	0.019798990	0.011333333	0.008504901
13.75	0.110333333	0.044557079	0.073333333	0.059248066	0.091333333	0.025324560	0.143000000	0.019091883	0.011333333	0.008504901
14.00	0.119000000	0.047759816	0.078000000	0.061147363	0.100333333	0.028183920	0.150000000	0.020506097	0.012000000	0.008888194
14.25	0.129333333	0.050718176	0.081666667	0.063002645	0.108666667	0.029704096	0.157000000	0.021213203	0.012666667	0.010016653
14.50	0.140333333	0.054261711	0.085666667	0.066425397	0.118000000	0.031480152	0.164000000	0.017677670	0.013333333	0.010408330
14.75	0.152333333	0.058620247	0.097000000	0.075478474	0.128666667	0.032593455	0.174000000	0.012727922	0.014333333	0.011372481
15.00	0.164333333	0.062516664	0.105000000	0.081818906	0.139333333	0.035501174	0.181666667	0.007778175	0.015000000	0.012342339
15.25	0.179333333	0.066650831	0.112666667	0.087386116	0.151333333	0.036896251	0.191000000	0.002828427	0.016000000	0.012767145
15.50	0.194000000	0.071932839	0.120333333	0.093468355	0.164666667	0.039949969	0.201666667	0.000707107	0.016666667	0.013747727
15.75	0.210666667	0.078143031	0.129666667	0.100957087	0.178333333	0.041904654	0.212333333	0.015556349	0.017666667	0.015275252
16.00	0.228666667	0.082500505	0.140666667	0.108707559	0.194000000	0.044298232	0.223333333	0.021213203	0.018666667	0.016258331
16.25	0.248000000	0.089718077	0.152333333	0.117885538	0.210000000	0.046608297	0.235333333	0.019091883	0.020333333	0.018330303
16.50	0.269666667	0.096645400	0.163666667	0.126776707	0.228333333	0.050109879	0.246333333	0.014849242	0.022000000	0.019756855
16.75	0.293000000	0.103229518	0.177666667	0.138875244	0.247666667	0.052993710	0.259333333	0.027577164	0.023666667	0.021825062
17.00	0.316333333	0.110761004	0.190333333	0.148959726	0.269333333	0.055830099	0.273333333	0.021213203	0.026000000	0.023352373
17.25	0.344000000	0.119441757	0.204666667	0.158783920	0.291666667	0.057761002	0.287333333	0.017677670	0.028333333	0.025865034
17.50	0.373000000	0.129264587	0.219666667	0.169237506	0.316666667	0.061174613	0.299333333	0.016970563	0.030666667	0.027754879
17.75	0.402333333	0.138713133	0.237666667	0.181593869	0.343666667	0.064578118	0.319000000	0.022627417	0.033000000	0.030805844
18.00	0.435000000	0.148169947	0.255000000	0.192928311	0.371000000	0.068039204	0.333333333	0.020506097	0.036333333	0.033778692
18.25	0.470333333	0.157645171	0.273000000	0.205115415	0.401000000	0.072002315	0.352333333	0.007071068	0.039666667	0.036692415
18.50	0.506333333	0.165792038	0.291333333	0.217625826	0.433000000	0.075527037	0.368333333	0.014849242	0.043333333	0.039736633
18.75	0.544666667	0.175597077	0.308666667	0.233463773	0.466666667	0.079103308	0.387333333	0.025455844	0.047666667	0.044241760
19.00	0.585000000	0.185048642	0.337000000	0.250215907	0.502333333	0.081647617	0.405000000	0.016263456	0.052000000	0.048692915
19.25	0.626666667	0.193972507	0.360000000	0.266820164	0.540333333	0.086494701	0.429000000	0.002828427	0.057000000	0.053113087
19.50	0.669333333	0.201129312	0.392000000	0.290725529	0.580333333	0.089604687	0.450333333	0.010606602	0.062333333	0.057558666
19.75	0.715666667	0.208291462	0.426666667	0.314848112	0.620666667	0.092872673	0.472333333	0.020506097	0.068666667	0.063066103
20.00	0.760666667	0.212812907	0.456000000	0.334143682	0.665666667	0.097166524	0.496000000	0.022627417	0.074333333	0.068529799
20.25	0.807666667	0.219053266	0.486666667	0.356822552	0.709333333	0.097654152	0.522000000	0.003535534	0.082000000	0.075019997
20.50	0.855333333	0.222677644	0.510000000	0.369260071	0.755333333	0.100947181	0.550000000	0.006363961	0.089333333	0.082008130
20.75	0.902333333	0.222621502	0.542000000	0.383348406	0.800666667	0.101391979	0.573000000	0.004242641	0.097666667	0.089001873
21.00	0.949000000	0.222636475	0.569666667	0.401218561	0.848333333	0.104385503	0.602000000	0.020506097	0.106333333	0.097001718
21.25	0.996000000	0.221650626	0.602333333	0.411675034	0.892333333	0.101006600	0.631000000	0.019798990	0.115666667	0.105006349
21.50	1.039333333	0.216943157	0.626666667	0.434419536	0.935666667	0.101199473	0.659000000	0.019798990	0.125666667	0.114517830
21.75	1.085333333	0.212791760	0.655000000	0.448023437	0.980666667	0.098500423	0.690000000	0.035355339	0.137333333	0.124540489
22.00	1.127666667	0.205932837	0.682333333	0.460470774	1.023333333	0.092576095	0.722000000	0.050911688	0.149666667	0.135551958
22.25	1.167666667	0.202052798	0.708666667	0.471434336	1.066666667	0.089074875	0.755000000	0.053740115	0.163333333	0.147581616
22.50	1.207333333	0.197050755	0.741000000	0.481543698	1.108333333	0.082819080	0.790333333	0.041719300	0.177666667	0.160104133
22.75	1.244333333	0.192832397	0.761666667	0.503361037	1.146000000	0.078924014	0.826000000	0.036062446	0.192333333	0.173626995
23.00	1.280333333	0.187500222	0.785333333	0.517573505	1.186666667	0.076565876	0.857000000	0.026870058	0.209666667	0.188638101
23.25	1.313666667	0.183423917	0.813000000	0.523162499	1.222333333	0.076395899	0.892000000	0.026870058	0.226666667	0.203696670
23.50	1.345333333	0.179580994	0.835666667	0.536925817	1.258666667	0.075870504	0.928000000	0.024041631	0.246666667	0.220218831
23.75	1.376666667	0.173785308	0.861000000	0.544760498	1.291333333	0.074191194	0.963000000	0.020506097	0.267666667	0.236825534
24.00	1.407000000	0.167161598	0.886333333	0.550202084	1.323666667	0.074968882	1.001000000	0.019798990	0.291000000	0.255376193
24.25	1.434666667	0.162617137	0.908333333	0.555244391	1.356666667	0.077216147	1.038000000	0.024041631	0.314666667	0.270965557
24.50	1.462333333	0.157242912	0.935666667	0.555404657	1.383333333	0.075593210	1.067000000	0.024748737	0.340333333	0.290998855
24.75	1.487000000	0.153580598	0.959666667	0.554929125	1.411333333	0.075301616	1.102000000	0.021213203	0.367333333	0.308624907
25.00	1.510333333	0.147960580	0.987666667	0.552041967	1.436000000	0.074645830	1.142000000	0.019798990	0.396666667	0.326625678
25.25	1.533000000	0.144346805	1.014333333	0.546842147	1.462333333	0.076631151	1.178000000	0.019798990	0.425666667	0.346251835
25.50	1.554000000	0.140182025	1.039666667	0.537641454	1.485333333	0.077693844	1.212000000	0.023334524	0.457666667	0.365445390
25.75	1.574000000	0.136846629	1.065666667	0.531432341	1.508333333	0.078526004	1.254000000	0.021920310	0.489000000	0.382702234
26.00	1.592333333	0.133080176	1.087666667	0.522350776	1.528333333	0.078513269	1.290000000	0.026870058	0.522000000	0.394802482
26.25	1.609666667	0.129214292	1.111000000	0.510893335	1.546333333	0.080208063	1.331000000	0.026162951	0.562333333	0.398698299
26.50	1.625333333	0.125731195	1.131666667	0.493978070	1.564666667	0.082983934	1.359000000	0.025455844	0.595666667	0.408309115
26.75	1.640333333	0.122479930	1.154000000	0.477012578	1.580333333	0.083966263	1.398000000	0.020506097	0.627666667	0.423929633
27.00	1.655000000	0.118503165	1.176666667	0.455202519	1.595333333	0.086863878	1.427000000	0.018384776	0.659666667	0.440216235
27.25	1.667333333	0.115941077	1.198666667	0.434110969	1.608000000	0.091109824	1.460000000	0.021213203	0.693666667	0.449267552
27.50	1.679000000	0.111941949	1.224333333	0.400805855	1.619000000	0.094398093	1.485000000	0.020506097	0.722666667	0.466614759
27.75	1.689333333	0.108868422	1.247666667	0.371124418	1.630000000	0.098650900	1.517000000	0.019091883	0.752666667	0.480151365
28.00	1.699000000	0.106056589	1.270000000	0.339633626	1.637000000	0.101296594	1.540000000	0.016970563	0.772333333	0.509765959
28.25	1.706000000	0.103184301	1.291333333	0.311628518	1.645000000	0.106127282	1.565000000	0.014849242	0.792000000	0.540000926
28.50	1.711666667	0.101263682	1.311000000	0.283194280	1.650666667	0.109810443	1.589000000	0.015556349	0.817000000	0.557756219
28.75	1.716666667	0.099901618	1.331333333	0.257519579	1.655333333	0.112873085	1.611000000	0.015556349	0.842666667	0.572472125
29.00	1.720333333	0.098169921	1.351666667	0.233174470	1.659000000	0.116064637	1.630000000	0.017677670	0.871666667	0.583116912
29.25	1.723333333	0.097084156	1.370666667	0.213148618	1.663666667	0.118508790	1.651000000	0.018384776	0.901666667	0.589035087
29.50	1.725666667	0.097042946	1.387333333	0.197241814	1.665666667	0.121327381	1.673000000	0.019798990	0.928666667	0.594806131
29.75	1.726666667	0.096521155	1.403666667	0.184003623	1.668000000	0.122747709	1.691000000	0.016263456	0.955000000	0.599840812
30.00	1.728333333	0.096001736	1.418666667	0.175020951	1.668000000	0.123219317	1.705000000	0.014849242	0.982000000	0.602860680
30.25	1.729000000	0.096000000	1.431666667	0.170086253	1.670000000	0.124807852	1.719000000	0.012020815	1.009333333	0.606874232
30.50	1.729333333	0.096006944	1.444000000	0.169679109	1.670666667	0.125508300	1.733000000	0.009899495	1.033666667	0.607579076
30.75	1.730000000	0.095503927	1.455666667	0.168523984	1.672333333	0.127142964	1.754000000	0.009899495	1.058333333	0.608914882
31.00	1.731000000	0.095503927	1.465333333	0.171307715	1.672000000	0.126787223	1.764000000	0.007778175	1.082333333	0.606910482
31.25	1.730000000	0.096000000	1.475333333	0.174061292	1.673000000	0.126929114	1.775000000	0.006363961	1.105333333	0.604526537
31.50	1.730666667	0.095510907	1.484333333	0.180014814	1.673666667	0.127500327	1.789000000	0.006363961	1.128333333	0.600913749
31.75	1.731000000	0.095503927	1.493333333	0.186264149	1.673000000	0.126929114	1.800000000	0.001414214	1.150333333	0.595013725
32.00	1.731666667	0.094511022	1.501666667	0.192845361	1.674333333	0.128071595	1.810000000	0.002121320	1.170333333	0.589001132
32.25	1.731666667	0.095510907	1.509333333	0.199700609	1.674666667	0.128286139	1.822000000	0.000707107	1.191666667	0.578896652
32.50	1.732000000	0.095015788	1.516333333	0.207321811	1.673333333	0.127441490	1.832000000	0.000707107	1.211666667	0.566106292
32.75	1.731666667	0.095510907	1.522666667	0.213862884	1.674000000	0.127859298	1.841000000	0.001414214	1.230000000	0.553580166
33.00	1.731666667	0.094511022	1.529000000	0.220170389	1.674666667	0.127649259	1.849000000	0.002828427	1.249000000	0.538230434
33.25	1.732333333	0.095521376	1.534666667	0.226451614	1.674333333	0.127441490	1.855000000	0.003535534	1.268666667	0.520052241
33.50	1.732333333	0.095521376	1.539333333	0.233868196	1.674666667	0.128430266	1.861000000	0.003535534	1.287000000	0.500038998
33.75	1.732000000	0.095015788	1.544666667	0.239825631	1.673666667	0.126717534	1.867000000	0.003535534	1.304666667	0.477830863
34.00	1.732333333	0.095007017	1.549333333	0.245874629	1.674666667	0.127500327	1.871000000	0.004242641	1.322666667	0.454152324
34.25	1.732333333	0.095007017	1.553666667	0.250691710	1.675666667	0.128286139	1.875000000	0.004242641	1.340666667	0.428095005
34.50	1.732666667	0.094511022	1.558333333	0.255429703	1.675000000	0.127859298	1.878000000	0.004949747	1.360000000	0.398010050
34.75	1.733000000	0.095015788	1.561333333	0.260676684	1.674666667	0.127649259	1.882000000	0.004949747	1.379333333	0.367925717
35.00	1.732666667	0.094511022	1.565666667	0.265744865	1.675333333	0.128071595	1.881000000	0.004242641	1.400000000	0.333904178
35.25	1.733333333	0.096006944	1.569000000	0.268966541	1.675666667	0.128286139	1.884000000	0.004949747	1.423666667	0.294014172
35.50	1.733333333	0.094521602	1.571333333	0.273507465	1.675666667	0.128430266	1.885000000	0.004949747	1.450333333	0.248920335
35.75	1.733333333	0.094007092	1.574666667	0.277548795	1.676000000	0.127714525	1.887000000	0.004949747	1.474000000	0.209071758
36.00	1.733666667	0.094511022	1.576333333	0.280610644	1.677000000	0.128502918	1.888000000	0.004949747	1.494333333	0.174276600
36.25	1.733666667	0.094511022	1.577333333	0.282988221	1.676000000	0.128642917	1.889000000	0.004949747	1.513666667	0.142878736
36.50	1.733666667	0.094511022	1.578000000	0.283913719	1.676333333	0.127288386	1.890000000	0.004949747	1.531333333	0.112349158
36.75	1.733666667	0.095001754	1.579666667	0.284246958	1.676666667	0.128286139	1.889000000	0.004949747	1.546666667	0.087614687
37.00	1.734333333	0.095007017	1.580333333	0.285769721	1.677000000	0.127859298	1.892000000	0.004949747	1.560000000	0.066640828
37.25	1.734000000	0.094503968	1.580333333	0.285582446	1.677333333	0.128071595	1.890000000	0.004949747	1.573000000	0.048280431
37.50	1.734333333	0.094500441	1.580000000	0.286110119	1.677333333	0.128219863	1.891000000	0.004949747	1.582666667	0.036018514
37.75	1.734666667	0.095510907	1.579666667	0.286637983	1.678000000	0.128502918	1.892000000	0.004949747	1.592333333	0.029022979
38.00	1.735000000	0.094503968	1.581000000	0.286700192	1.677333333	0.127288386	1.894000000	0.004949747	1.600333333	0.030435725
38.25	1.735000000	0.094503968	1.582000000	0.286298795	1.677000000	0.127859298	1.892000000	0.004949747	1.608333333	0.036936883
38.50	1.735333333	0.094007092	1.581000000	0.286298795	1.678333333	0.128071595	1.894000000	0.004949747	1.616000000	0.045177428
38.75	1.735000000	0.094503968	1.580666667	0.286234752	1.679000000	0.128502918	1.894000000	0.004949747	1.622333333	0.054049360
39.00	1.735666667	0.094511022	1.581000000	0.286298795	1.677666667	0.127500327	1.895000000	0.004242641	1.628333333	0.062532658
39.25	1.735666667	0.094511022	1.581333333	0.285769721	1.677666667	0.126717534	1.894000000	0.004949747	1.633666667	0.071395611
39.50	1.736000000	0.094503968	1.581666667	0.285834451	1.678333333	0.127288386	1.894000000	0.004949747	1.638666667	0.078767591
39.75	1.736333333	0.094007092	1.582666667	0.284840891	1.678666667	0.127500327	1.895000000	0.004949747	1.643333333	0.085330729
40.00	1.736333333	0.094007092	1.582000000	0.284712135	1.679333333	0.128071595	1.895000000	0.004242641	1.647000000	0.091329075
40.25	1.736333333	0.094007092	1.582000000	0.284712135	1.679333333	0.128071595	1.896000000	0.004242641	1.649666667	0.095720078
40.50	1.736666667	0.094001773	1.582000000	0.284712135	1.679333333	0.128071595	1.896000000	0.004242641	1.652666667	0.099711250
40.75	1.736666667	0.094001773	1.582000000	0.284712135	1.679333333	0.128071595	1.896000000	0.004949747	1.655000000	0.103590540
41.00	1.737000000	0.093504011	1.583333333	0.284183626	1.680000000	0.127859298	1.897000000	0.004949747	1.657000000	0.105531986
41.25	1.737000000	0.093504011	1.583000000	0.284712135	1.680000000	0.127859298	1.899000000	0.004949747	1.658333333	0.106781709
41.50	1.737666667	0.094001773	1.582333333	0.284183626	1.680000000	0.126929114	1.899000000	0.004949747	1.659333333	0.108449681
41.75	1.738000000	0.093504011	1.583000000	0.284311449	1.680333333	0.127288386	1.899000000	0.004949747	1.660000000	0.108862298
42.00	1.737666667	0.093001792	1.583000000	0.284712135	1.680666667	0.127649259	1.897000000	0.004242641	1.660666667	0.109006116
42.25	1.738000000	0.093504011	1.584000000	0.283718170	1.680666667	0.127500327	1.900000000	0.004242641	1.661333333	0.109152798
42.50	1.738666667	0.094001773	1.583333333	0.284183626	1.680666667	0.127500327	1.901000000	0.004949747	1.661666667	0.109710224
42.75	1.738666667	0.093001792	1.583666667	0.284246958	1.681000000	0.126787223	1.900000000	0.004242641	1.661333333	0.110119632
43.00	1.738666667	0.093001792	1.584333333	0.283189571	1.681333333	0.127142964	1.900000000	0.004242641	1.662333333	0.110119632
43.25	1.739000000	0.093504011	1.584000000	0.283718170	1.680666667	0.126717534	1.901000000	0.004242641	1.662000000	0.110267856
43.50	1.738666667	0.093001792	1.583333333	0.283189571	1.681333333	0.127142964	1.900000000	0.004949747	1.662333333	0.110119632
43.75	1.739333333	0.093500446	1.585000000	0.283913719	1.682000000	0.127714525	1.904000000	0.004242641	1.662333333	0.110119632
44.00	1.739333333	0.093007168	1.584000000	0.284311449	1.681666667	0.127500327	1.902000000	0.004242641	1.662666667	0.110676706
44.25	1.739333333	0.093500446	1.584666667	0.283847377	1.682666667	0.127500327	1.904000000	0.004949747	1.663333333	0.110119632
44.50	1.739666667	0.093001792	1.584333333	0.283782193	1.682333333	0.127142964	1.904000000	0.004242641	1.663666667	0.109974239
44.75	1.739666667	0.093001792	1.584666667	0.283253126	1.682333333	0.127142964	1.905000000	0.004242641	1.664333333	0.110119632
45.00	1.739666667	0.093001792	1.584333333	0.283189571	1.682333333	0.127142964	1.904000000	0.004242641	1.663666667	0.109710224
45.25	1.739666667	0.093001792	1.585000000	0.282724247	1.682333333	0.127142964	1.903000000	0.004242641	1.663666667	0.109974239
45.50	1.739666667	0.092504054	1.584666667	0.282724247	1.682333333	0.126571455	1.903666667	0.004949747	1.664000000	0.110119632
45.75	1.740666667	0.093001792	1.584333333	0.282599245	1.682666667	0.127500327	1.905000000	0.003535534	1.664666667	0.109710224
46.00	1.740333333	0.092500450	1.584666667	0.282661163	1.683333333	0.127142964	1.906000000	0.004242641	1.665000000	0.109562767
46.25	1.740333333	0.092500450	1.585666667	0.283253126	1.683333333	0.127142964	1.907000000	0.004242641	1.665000000	0.109562767
46.50	1.740333333	0.093007168	1.585000000	0.282724247	1.683333333	0.126357957	1.907000000	0.004949747	1.665333333	0.109860518
46.75	1.741000000	0.093000000	1.586333333	0.281794843	1.683666667	0.127359072	1.907000000	0.003535534	1.665666667	0.109710224
47.00	1.740333333	0.092500450	1.585333333	0.282195559	1.684000000	0.127714525	1.909000000	0.004242641	1.665666667	0.109710224
47.25	1.741000000	0.093504011	1.585666667	0.281667061	1.683666667	0.127359072	1.908000000	0.004242641	1.666333333	0.109860518
47.50	1.741000000	0.093504011	1.585333333	0.281604924	1.684000000	0.126929114	1.909000000	0.003535534	1.665666667	0.109710224
47.75	1.740666667	0.093001792	1.585333333	0.281604924	1.683666667	0.127359072	1.909000000	0.003535534	1.666333333	0.109860518
48.00	1.741333333	0.092500450	1.585333333	0.281016607	1.684000000	0.126787223	1.909000000	0.004242641	1.667000000	0.109302333
